# Supplementary material for: Structural transition of replicable RNAs during in vitro evolution with Qβ replicase
Source: RNA. 2020 Jan;26(1):83–90. doi: 10.1261/rna.073106.119 (PMC6913131; doi:10.1261/rna.073106.119)
Supplement: Supplemental Material [file supp_073106.119_Supplemental_Information.xlsx]

## Sheet: Sheet1
		Average SHAPE values											Standard deviations
Base	Base number	#1	#2	#3	#4	#5	#6	#7	#8	#9			#1	#2	#3	#4	#5	#6	#7	#8	#9
C	41	0.0750374	0.020281	0.022767	0	0.0525395	0.00985498	0.0767388	0.0422091	0.0743485			0.068563	0.0351277	0.0229505	0	0.0530968	0.0170693	0.132916	0.0283084	0.0665873
G	42	0.0688089	0.0383406	0.0368539	0.00951414	0.0106177	0.0840131	0.0311377	0.033243	0.125436			0.0604493	0.0573754	0.0381278	0.016479	0.0183903	0.127028	0.0451169	0.0401124	0.0841078
C	43	0.0684766	0	0.0263198	0.0136109	0.0271271	0.0615715	0	0.00942985	0.0562604			0.0593064	0	0.0281573	0.0235748	0.0469855	0.015062	0	0.016333	0.0883979
G	44	0.0566842	0.0136169	0.125603	0.0399073	0.0777735	0.0735649	0.0214869	0.0311241	0.0836162			0.0981799	0.0166355	0.018183	0.0408641	0.0373289	0.0608455	0.0372164	0.0271014	0.102301
A	45	0.541323	0.393409	0.485061	0.318016	0.513488	0.458586	0.361615	0.448403	0.493374			0.135006	0.252186	0.131994	0.0388859	0.144292	0.316326	0.114964	0.221155	0.117372
A	46	1	0.875271	1	0.918518	0.92279	0.887021	0.866391	0.725603	0.963968			0	0.216036	0	0.132728	0.066869	0.13223	0.117422	0.475269	0.0527073
G	47	0.121028	0.0821836	0.103177	0.222193	0.14744	0.371465	0.346944	0.324307	0.137546			0.0980897	0.142346	0.169099	0.155233	0.164912	0.468352	0.300715	0.224568	0.125103
G	48	0.522578	0.458575	0.456891	0.492842	0.509276	0.472503	0.388814	0.541622	0.464197			0.090387	0.174446	0.150903	0.212392	0.158401	0.202256	0.153161	0.0855698	0.194647
A	49	0.105601	0.146995	0.122029	0.0662833	0.365186	0.137117	0.294605	0.274753	0.28813			0.0976825	0.184251	0.174002	0.0466433	0.551837	0.213115	0.0655586	0.251467	0.0424741
G	50	1	0.817326	1	0.850414	0.882858	0.942275	1	0.859979	0.936837			0	0.316401	0	0.259091	0.116353	0.099983	0	0.242524	0.109401
C	51
C	52
A	53
C	54
G	55
C	56
U	57
G	58
C	59
G	60	1	1	1	1	1	1	1	1	1			0	0	0	0	0	0	0	0	0
A	61	1	1	1	1	1	1	1	1	1			0	0	0	0	0	0	0	0	0
A	62	1	1	1	1	1	1	1	0.980209	1			0	0	0	0	0	0	0	0.0342784	0
G	63	0.0292874	0.042526	0.019033	0.0353479	0.0620048	0.0218923	0.0595432	0.391569	0.155732			0.0507272	0.0145281	0.0239294	0.0447238	0.107395	0.0379186	0.103132	0.483605	0.225779
C	64	0.00755789	0.0579457	0.0796901	0.0102082	0.0504611	0	0.0460433	0.106086	0.0232704			0.0130906	0.100365	0.0800972	0.0176811	0.0262457	0	0.0797494	0.183746	0.0316465
A	65	0.0285699	0.0142928	0.0417093	0.0527861	0.040063	0.00656998	0.0903691	0	0.105847			0.0262755	0.0247558	0.0402492	0.0511303	0.0257187	0.0113795	0.0838875	0	0.16547
G	66	0.131185	0.0609457	0.00746814	0.0510408	0.11523	0.0904723	0.189452	0.132018	0.0706866			0.217778	0.0623923	0.0129352	0.0884053	0.116273	0.0826307	0.221004	0.228662	0.0743721
C	67	0.0282158	0.0318701	0.04619	0.0784381	0.0116259	0.01314	0.0688291	0.00367524	0.0626006			0.0261724	0.0552007	0.0509576	0.127121	0.0201366	0.0227591	0.0932575	0.0063657	0.108427
G	68	0.0738789	0.192019	0.047587	0.0970215	0.0306663	0.0262799	0.116204	0.143322	0.0562181			0.0724254	0.226376	0.0824231	0.122582	0.0442401	0.0455182	0.0284458	0.202384	0.0884307
U	69	0.0103398	0.0263719	0.0285522	0.0347253	0.0306663	0.01971	0.12323	0.121621	0.0729837			0.0179091	0.0376859	0.0494539	0.0421806	0.0442401	0.0341386	0.0811218	0.127683	0.108517
G	70	0.153854	0.259792	0.0573708	0.0255643	0.216681	0.106916	0.548952	0.424333	0.196292			0.138569	0.223463	0.0993692	0.0284893	0.366145	0.130096	0.399082	0.231635	0.217882
G	71	0.0585923	0	0	0.0306245	0	0	0.27319	0.0377194	0.361348			0.101485	0	0	0.0530432	0	0	0.473179	0.065332	0.554683
C	72	0.110291	0	0	0	0	0	0.333333	0.0404276	0.361348			0.19103	0	0	0	0	0	0.57735	0.0700227	0.554683
G	73	0.172093	0.200004	0.284105	0.387915	0.540172	0.519162	0.207828	0.691197	0.339712			0.058742	0.236436	0.202359	0.287903	0.417401	0.434864	0.123063	0.287966	0.326396
G	74	0.0626332	0.117145	0.150236	0.101567	0.12949	0.130237	0.199524	0.187207	0.166879			0.0365808	0.105231	0.066995	0.129663	0.0800269	0.0667705	0.156431	0.094755	0.0701685
U	75	0.0748707	0.0911623	0.124009	0.0175981	0.0421414	0.0802096	0.078911	0.0769426	0.075718			0.0797375	0.078992	0.0308288	0.0169283	0.0487672	0.0431467	0.029284	0.0685711	0.0474225
U	76	0.0370813	0.0395454	0.0304165	0.0462501	0.0232518	0.0899847	0.0723317	0.0667246	0.061833			0.033717	0.0293295	0.0351149	0.0418969	0.0402733	0.0419517	0.0913333	0.0671925	0.0525097
C	77	0.0785317	0.0371381	0.0643857	0.0269904	0.0702699	0.142323	0.049164	0.197471	0.0991578			0.0793707	0.0383784	0.0586433	0.038802	0.0608604	0.12434	0.0851546	0.123117	0.027327
U	78	0.188565	0.0263081	0.172914	0.11242	0.056113	0.136178	0.189473	0.201895	0.193886			0.114659	0.0290503	0.0344332	0.044842	0.0527282	0.0426832	0.0837172	0.0225583	0.0400548
C	79	0.0526692	0.0723801	0.0901476	0.0944686	0.0937273	0.101066	0.104354	0.0981005	0.148786			0.0730335	0.0751782	0.0399973	0.114133	0.0364316	0.0648705	0.117091	0.0575135	0.103409
G	80	0.187091	0.150152	0.148174	0.0207695	0.0842208	0.0833153	0.111803	0.0511764	0.270372			0.0440322	0.145628	0.0755487	0.0181755	0.0427393	0.0488799	0.167094	0.0886401	0.066538
U	81	0.122817	0.170971	0.0298726	0.00317138	0.0424706	0.0621505	0.0175586	0.0804201	0.0197686			0.106702	0.128458	0.0517408	0.00549299	0.0735613	0.0593609	0.0304124	0.139292	0.0342402
G	82	0.0708081	0.0347674	0.0276261	0.00634276	0	0.0340959	0.0140469	0.0358588	0.0910294			0.0679966	0.060219	0.0241611	0.010986	0	0.0590557	0.0243299	0.0264374	0.08489
C	83	0.0366744	0.0434593	0.0643894	0.0204163	0.0106177	0.0584104	0.0346494	0.107815	0.104001			0.0289365	0.0752737	0.0462035	0.0353621	0.0183903	0.0517459	0.0430753	0.0692256	0.109035
G	84	0	0.114346	0.0866995	0.0412695	0.0766762	0.0328499	0.0653705	0.17934	0.0808203			0	0.179806	0.0797174	0.0714808	0.0744352	0.0568977	0.0567052	0.209588	0.0841987
U	85	0	0.0368418	0.0848175	0.00692315	0.0362907	0.0237224	0	0.044004	0			0	0.0340192	0.0252732	0.0060585	0.0267368	0.0246884	0	0.039713	0
C	86	0.152507	0.210583	0.192252	0.220334	0.211118	0.254058	0.184587	0.12717	0.147063			0.0211253	0.00681421	0.139683	0.119642	0.119557	0.082125	0.013617	0.111063	0.0828982
A	87	0.449211	0.633036	0.609741	0.557059	0.646064	0.504017	0.410337	0.418464	0.446801			0.185634	0.0604001	0.112433	0.0644035	0.0679167	0.126856	0.103407	0.211568	0.162726
C	88	0.156119	0.285409	0.263819	0.272548	0.331513	0.32146	0.221119	0.24009	0.165029			0.135408	0.198798	0.130113	0.163421	0.0317767	0.0247798	0.273361	0.129464	0.104844
C	89	0.787824	0.918137	0.909168	0.828258	0.976044	0.917768	0.859302	0.757627	0.812336			0.0756302	0.11023	0.0485837	0.146963	0.0398247	0.0298192	0.167343	0.232114	0.164813
G	90	0.999214	0.985368	1	1	1	0.9987	1	0.886045	0.999341			0.00136181	0.0253431	0	0	0	0.00225097	0	0.168012	0.00114066
A	91	0.368885	0.446087	0.460248	0.377733	0.436427	0.418557	0.445433	0.428995	0.397733			0.0611853	0.115307	0.0768348	0.0890149	0.105528	0.119006	0.0642031	0.158418	0.207041
A	92	0.14222	0.262133	0.303561	0.248048	0.314695	0.250458	0.316084	0.223529	0.203931			0.105505	0.0693958	0.0861074	0.0579823	0.0322135	0.0833024	0.0486037	0.0941478	0.248598
A	93	0.0614001	0.0250124	0.0666218	0.0375177	0.082904	0.06546	0.111329	0.148666	0.136535			0.0443794	0.0433227	0.115392	0.0649826	0.0875103	0.0629002	0.063116	0.131065	0.176668
C	94	0.0219655	0.0503288	0.00382472	0.00375177	0.0419561	0.0587056	0.0622184	0.0432686	0.134068			0.0380454	0.0296679	0.00662461	0.00649826	0.0553085	0.0329009	0.053897	0.0374926	0.144216
G	95	0.0361278	0.00936777	0.00764945	0.0588934	0.0342946	0.0378245	0.133739	0.0165022	0.0230634			0.0313867	0.00877035	0.0132492	0.0746972	0.0594	0.0494369	0.13151	0.0285827	0.0399469
C	96	0.0302316	0.025206	0.0287494	0.0241681	0.0424706	0.01314	0.0521824	0.174724	0.131188			0.0523626	0.0225485	0.0346437	0.0326024	0.0735613	0.0227591	0.0903826	0.198502	0.12858
A	97	0.0474646	0	0.0504838	0.00634276	0.00685892	0.0454611	0	0.0564738	0.0753839			0.0454954	0	0.0107725	0.010986	0.01188	0.078741	0	0.0508684	0.0736081
C	98	0.0188947	0.0260756	0.041528	0.0479872	0.0459001	0.0377137	0.0394876	0.108338	0.13668			0.0327266	0.0451642	0.0362995	0.0735843	0.0707785	0.0450296	0.034428	0.113466	0.0931514
G	99	0.275464	0.265077	0.260254	0.231846	0.188744	0.271613	0.207836	0.267422	0.257748			0.131083	0.0147359	0.0384739	0.0525758	0.0656503	0.141719	0.0613816	0.112248	0.16891
A	100	0.910336	0.954093	0.976897	0.86075	0.912055	0.8252	0.922522	0.824512	0.868831			0.0938905	0.0795138	0.0316036	0.0864585	0.07626	0.205302	0.0677486	0.138301	0.113698
A	101	0.64302	0.63623	0.687277	0.595103	0.643924	0.683631	0.617727	0.488911	0.633622			0.178245	0.0642732	0.0942299	0.086511	0.211913	0.0879892	0.164157	0.0178321	0.0551033
G	102	0.121917	0.0473677	0.0562653	0.101559	0.129936	0.140204	0.252277	0.100285	0.195406			0.157582	0.0412148	0.0468756	0.101299	0.0904347	0.0896069	0.231439	0.0792677	0.222703
G	103	0.0605211	0.117836	0.0850184	0.0911917	0.0648376	0.100721	0.079344	0.13417	0.0882381			0.0530294	0.16894	0.0670547	0.0233264	0.0177285	0.0882066	0.0246506	0.169988	0.0544509
U	104	0.134947	0.149848	0.0679385	0.113236	0.236201	0.282564	0.106963	0.0591686	0.0945359			0.10752	0.0764657	0.0596995	0.00894077	0.132893	0.025378	0.134414	0.00578702	0.0722112
C	105	0.26788	0.227102	0.330712	0.231535	0.34401	0.353078	0.237979	0.23282	0.26244			0.0608663	0.225801	0.0143847	0.037438	0.0900192	0.151331	0.167197	0.0213273	0.0490567
G	106	0.170497	0.195266	0.260338	0.133412	0.0782193	0.174836	0.140432	0.0513149	0.0494492			0.136121	0.154873	0.343645	0.123267	0.0275065	0.227614	0.207901	0.0444405	0.0535504
C	107	0.16087	0.186778	0.00746814	0.00634276	0	0.0284132	0.0675302	0.0439644	0.038986			0.213627	0.305131	0.0129352	0.010986	0	0.0492131	0.116966	0.0395813	0.0675258
G	108
C	109
C	110
U	111	0.0688089	0.0464516	0.0417093	0.108277	0.097294	0.0363142	0.187369	0.210187	0.219491			0.0604493	0.0804565	0.0402492	0.118451	0.0871071	0.0318754	0.198518	0.189574	0.0715742
C	112	0.405529	0.268385	0.3422	0.482049	0.355197	0.308536	0.534061	0.333866	0.263476			0.075499	0.181389	0.128062	0.183747	0.0584945	0.260984	0.165141	0.192566	0.182051
U	113	0.700562	0.688746	0.761174	0.875581	0.736513	0.739001	0.881964	0.794323	0.8973			0.0829335	0.327184	0.233694	0.110325	0.140365	0.237068	0.141555	0.0761363	0.177881
U	114	1	1	1	1	1	1	1	1	1			0	0	0	0	0	0	0	0	0
C	115	0.957645	0.96219	0.919229	0.949452	0.954741	0.947957	0.9889	0.892779	0.861232			0.0733604	0.0654891	0.128619	0.0636919	0.0783906	0.0901404	0.0192252	0.179098	0.133529
A	116	0.630118	0.568027	0.517361	0.596496	0.558578	0.596492	0.523894	0.491467	0.633499			0.246742	0.145942	0.200186	0.0703979	0.109687	0.0569124	0.159338	0.272799	0.317722
C	117	0.634894	0.655159	0.701934	0.652848	0.664199	0.643309	0.658528	0.639391	0.653494			0.208674	0.0304964	0.14596	0.090462	0.0975281	0.0429487	0.0207615	0.118703	0.161697
G	118	0.0555743	0.132658	0.0114742	0.025682	0.0620048	0.072247	0.13339	0.170428	0.078768			0.0780118	0.0808271	0.0198738	0.0365539	0.107395	0.108515	0.179233	0.196598	0.0182952
A	119	0	0.0144864	0	0	0	0.0291898	0.032888	0.014701	0.0437026			0	0.0250912	0	0	0	0.0505582	0.0125632	0.0254628	0.0405601
G	120	0.00755789	0.00289729	0	0	0	0	0.055252	0.0820212	0.155268			0.0130906	0.00501825	0	0	0	0	0.0956992	0.0342894	0.250956
G	121	0.0529052	0	0	0.0150071	0.0550086	0.0583796	0.0460433	0.139165	0.100335			0.0916345	0	0	0.025993	0.048781	0.101116	0.0797494	0.137127	0.113066
C	122	0	0.00579457	0	0.0306245	0	0	0.236356	0	0.181212			0	0.0100365	0	0.0530432	0	0	0.40938	0	0.313869
G	123	0.0453473	0.263653	0.0794126	0.108554	0.14209	0.0138674	0.215338	0.428613	0.127045			0.0785439	0.45666	0.0691386	0.0273946	0.0381856	0.012059	0.0864091	0.49495	0.0837995
U	124	0.0634159	0.0144864	0.124765	0.226581	0.155506	0.241468	0.199515	0.181188	0.267307			0.0578709	0.0250912	0.108339	0.0879269	0.108717	0.151982	0.155008	0.0775271	0.0880987
C	125	0.666667	0.522901	0.0979017	0.364606	0.717022	0.71781	0.268312	0.135104	0.666667			0.57735	0.33521	0.0953321	0.315791	0.393628	0.488767	0.201126	0.0926814	0.57735
A	126	0.068021	0	0.120554	0.0711959	0.0271271	0.135034	0.19078	0.0109664	0.210299			0.117816	0	0.208805	0.0619019	0.0469855	0.171784	0.260877	0.0189943	0.24065
C	127	0.1103	0	0.0761392	0.0712837	0.102802	0.186095	0.137271	0.0292634	0.126828			0.153457	0	0.131877	0.123467	0.0623034	0.12736	0.193939	0.041505	0.109843
C	128	0.170904	0	0.131752	0.10505	0.0943104	0.0926844	0.186797	0.178003	0.115048			0.102736	0	0.101784	0.181951	0.100873	0.113253	0.205146	0.0515138	0.0828953
U	129	0.99981	0.966815	1	1	0.980566	0.987754	0.905463	0.935418	1			0.000328424	0.0574776	0	0	0.0336607	0.0212103	0.163742	0.11186	0
G	130	0.291385	0.185998	0.275738	0.191404	0.218231	0.139038	0.375525	0.317525	0.209734			0.144571	0.108656	0.124631	0.180489	0.0831591	0.122282	0.263603	0.18688	0.0363729
G	131	0.187681	0.12144	0.113094	0.100516	0.13567	0.102262	0.149532	0.0887695	0.0848587			0.0683483	0.0646695	0.0470174	0.0830199	0.13379	0.0127809	0.0558388	0.0466157	0.046613
G	132	0.197046	0.0672886	0.190159	0.0533746	0.130148	0.060221	0.138042	0.144819	0.107178			0.116816	0.0584438	0.14006	0.0565006	0.114621	0.0776233	0.0922008	0.084278	0.126767
A	133	0.0704758	0.048673	0.0273365	0.00680545	0.0477039	0.00852396	0.0587637	0.0146218	0.0568393			0.0752717	0.0697926	0.0245721	0.0117874	0.0424651	0.0147639	0.0928076	0.0253258	0.0655169
G	134	0.0849269	0.00869186	0.0474945	0.0204163	0.0566547	0.0284132	0.0368346	0.00365546	0			0.0836877	0.0150547	0.0335912	0.0353621	0.0623531	0.0492131	0.0637995	0.00633144	0
A	135	0.186448	0.0370277	0.0829654	0.0761547	0.123577	0.048536	0.0841271	0.313616	0.0525276			0.0726082	0.0321258	0.074907	0.0666435	0.0636174	0.0422066	0.0584565	0.214508	0.0909805
G	136	0.0549138	0.25934	0.166205	0.0527942	0.0038753	0.0394199	0.0561508	0	0.081818			0.0951135	0.408407	0.0979148	0.050785	0.00671222	0.0682773	0.0643829	0	0.0710909
C	137
G	138
C	139
G	140	0.164986	0.0828305	0.146319	0.135192	0.144401	0.190676	0.168765	0.074651	0.106783			0.0548673	0.0430665	0.111946	0.115525	0.00656113	0.100797	0.111548	0.0186834	0.0369698
A	141	0.731629	0.814653	0.83396	0.7851	0.813916	0.831439	0.813723	0.593964	0.740536			0.0111237	0.0751826	0.01706	0.149377	0.114549	0.0879904	0.189281	0.267435	0.00792036
A	142	0.316158	0.383126	0.377935	0.375038	0.335717	0.283197	0.392388	0.348647	0.293129			0.0318548	0.165263	0.049158	0.188906	0.0113099	0.153545	0.11659	0.121923	0.0226483
A	143	0.242402	0.325264	0.24225	0.311922	0.278603	0.275901	0.368303	0.153865	0.236454			0.0144245	0.0723319	0.0614771	0.194819	0.0725832	0.100241	0.128101	0.140129	0.0879552
G	144	0.0385773	0.0144864	0.00317247	0.0852735	0	0.0229949	0.0965338	0.00731092	0.00354418			0.0485248	0.0250912	0.00549488	0.0656128	0	0.0398284	0.0903624	0.0126629	0.00613871
C	145	0.00755789	0.0540124	0.0526238	0.0136109	0.0038753	0.0346686	0	0	0.00354418			0.0130906	0.0529115	0.0261943	0.0235748	0.00671222	0.0301475	0	0	0.00613871
G	146	0.0113368	0.0281033	0.0112022	0.0272218	0	0.0208011	0.00351172	0	0.0105055			0.019636	0.026311	0.0194028	0.0471495	0	0.0180885	0.00608247	0	0.0181961
C	147	0.00377894	0.0589103	0.0224044	0.0459806	0.109421	0.0459785	0.0802762	0	0.021011			0.00654532	0.054382	0.0388056	0.0417949	0.0669744	0.0495841	0.0783504	0	0.0363922
U	148	0.14309	0.265668	0.177497	0.209066	0.22784	0.137947	0.358218	0.25078	0.281955			0.0641415	0.151582	0.10882	0.0826631	0.0332107	0.119874	0.0665973	0.0460416	0.0232171
A	149	0.220555	0.353766	0.298808	0.316115	0.410267	0.275371	0.506407	0.403665	0.544245			0.0580253	0.0522378	0.0542536	0.0406965	0.120437	0.0170298	0.112259	0.137791	0.129231
G	150	0	0.0802545	0.0112022	0	0.020906	0.0145949	0.00306955	0.00707239	0.0230634			0	0.112311	0.0194028	0	0.0181119	0.0252791	0.00531662	0.0122497	0.0399469
C	151	0	0.0677958	0	0.0320207	0.0244453	0.0167887	0	0	0.0230634			0	0.0696001	0	0.0278936	0.0219511	0.020349	0	0	0.0399469
C	152	0	0.0260756	0.00382472	0.00680545	0.0251106	0.0145949	0	0.00735048	0.0362424			0	0.0451642	0.00662461	0.0117874	0.0339263	0.0252791	0	0.0127314	0.0627737
C	153	0.0924413	0.149801	0.086593	0.0450213	0.0473542	0.0740771	0.0170797	0.00731092	0.00708837			0.0565057	0.125505	0.0250806	0.0779791	0.0477851	0.07675	0.0220931	0.0126629	0.0122774
G	154	0.297258	0.444057	0.253073	0.189466	0.190329	0.241584	0.138949	0.158771	0.157075			0.121845	0.135872	0.0154689	0.0820337	0.102599	0.112026	0.0998661	0.0640684	0.0640271
U	155	0.372611	0.366051	0.287131	0.202883	0.256476	0.248703	0.200403	0.073307	0.0975243			0.0314207	0.0408066	0.0933412	0.0208517	0.0883878	0.0461998	0.0755505	0.0634864	0.0420902
G								0.0175219	0.0219525	0.0424879									0.021869	0.0290031	0.0647066
C								0.53484	0.268891	0.310355									0.0541292	0.0682563	0.091774
U								0.0490356	0.0146218	0									0.0849321	0.0253258	0
C								0.334428	0.19324	0.214568									0.13454	0.0940547	0.0408556
U								0.967483	0.843476	0.821035									0.0563212	0.271107	0.191231
A								0.933557	0.905143	0.971327									0.115082	0.153154	0.0496636
G	156	0.0999288	0.146712	0.124858	0.0473013	0.0918413	0.104006	0.28675	0.232616	0.243001			0.0801272	0.0876056	0.0587071	0.0435135	0.0823923	0.0904426	0.109567	0.113633	0.074504
C	157	0.151435	0.163864	0.16891	0.0804868	0.0975754	0.163124	0.186798	0.218828	0.125873			0.0328416	0.0517317	0.0472495	0.0742522	0.114059	0.142415	0.0623637	0.153491	0.0753769
U	158	0.00377894	0.0460797	0.0207196	0.00692315	0.00707844	0.00729744	0.0920827	0.0253497	0.0177209			0.00654532	0.0359596	0.0181208	0.0060585	0.0122602	0.0126395	0.0336236	0.0276485	0.0306935
C	159	0.160016	0.0774716	0.136421	0.111145	0.136328	0.181762	0.117041	0.184837	0.180792			0.138896	0.110234	0.127448	0.0377712	0.119501	0.0926365	0.0634294	0.0206443	0.0682907
U	160	0.346131	0.315702	0.330348	0.193268	0.433904	0.426163	0.234991	0.282386	0.190116			0.300796	0.0352847	0.0688458	0.167959	0.253793	0.160741	0.204156	0.11045	0.167354
A	161	0.200019	0.218804	0.440255	0.379824	0.486196	0.532672	0.387608	0.273381	0.366178			0.139982	0.0661805	0.0230682	0.109643	0.0155422	0.0865469	0.068217	0.127702	0.045088
G	162	0.336317	0.308299	0.0827701	0.0634692	0.101931	0.225868	0.143861	0.0891069	0.102231			0.103742	0.0666296	0.0358088	0.0619635	0.0791589	0.302234	0.147626	0.0818344	0.0901096
C	163	0.735599	0.826017	0.370743	0.54724	0.879293	0.882607	0.519064	0.478117	0.666667			0.457956	0.301347	0.325259	0.493008	0.209071	0.203331	0.449671	0.353617	0.57735
A	164	1	1	1	1	1	1	1	0.996712	1			0	0	0	0	0	0	0	0.00569569	0
G	165	0.861785	1	1	0.972912	1	1	1	0.890626	1			0.0995608	0	0	0.0469183	0	0	0	0.189442	0
G	166	0	0.0361193	0.433822	0.328695	0.405624	0.313121	0.509077	0.377957	0.388516			0	0.0452807	0.0451197	0.0906476	0.0541338	0.0779756	0.0690933	0.111042	0.117531
C	167	0	0.0173837	0.0304165	0.0372068	0.0106177	0.016425	0.0491457	0.0220514	0.0316859			0	0.0301095	0.0351149	0.0339802	0.0183903	0.0284489	0.067743	0.0381942	0.0278924
C	168	0.113995	0.0678985	0.180004	0.0559656	0.122144	0.0977995	0.137265	0.0873715	0.119698			0.0682205	0.0515121	0.0173213	0.0514793	0.0599722	0.089344	0.0422711	0.101335	0.105584
U	169	0.0226737	0.0421192	0.129427	0.0683817	0.0512295	0.0967083	0.0736818	0.0771404	0.0985596			0.0392719	0.0571667	0.0226539	0.0808223	0.0481517	0.0837974	0.0737461	0.11514	0.0877241
C	170	0.182025	0.279713	0.285447	0.179186	0.272622	0.30501	0.324056	0.289698	0.260533			0.14336	0.045543	0.0733311	0.120278	0.0609169	0.153773	0.0651595	0.178217	0.229134
G	171	0.599893	0.59038	0.639383	0.463129	0.530127	0.435499	0.572596	0.638445	0.537928			0.0796054	0.0288463	0.0533967	0.134961	0.00508444	0.251661	0.0623668	0.0828457	0.0293615
A	172	0.255455	0.235725	0.320815	0.203931	0.191755	0.206946	0.206503	0.222364	0.245839			0.175529	0.038548	0.0207789	0.0529959	0.0450648	0.0104175	0.108271	0.108076	0.0517265
G	173	0.812911	0.801927	0.973198	0.70507	0.800349	0.769466	0.831689	0.846784	0.736111			0.130058	0.127453	0.0379417	0.172273	0.122885	0.101827	0.104268	0.218866	0.122852
A	174	0.232351	0.341861	0.414607	0.270988	0.309736	0.148529	0.240243	0.398598	0.333993			0.0557142	0.0883431	0.0769188	0.0704253	0.0800524	0.128688	0.0257383	0.0370236	0.00750322
U	175	0.073236	0.0173837	0.089659	0.0190283	0.0310024	0.00364872	0.055252	0.0109664	0.0405349			0.0914793	0.0301095	0.0780864	0.032958	0.0536977	0.00631977	0.0956992	0.0189943	0.0395749
C	176	0.056094	0.173264	0.122889	0.0657907	0.0229157	0.0182436	0.0732527	0.276651	0.00658953			0.0566934	0.264196	0.124518	0.0903684	0.0309547	0.0315989	0.0787552	0.338372	0.0114134
U	177	0.0624675	0.0457834	0.0487102	0.00715449	0.0155012	0	0.129389	0.0479637	0.0105055			0.089848	0.0446037	0.0659245	0.00621806	0.0268489	0	0.156884	0.0339862	0.0181961
C	178	0.0510075	0.0577987	0.0806144	0.163688	0.0618675	0	0.0951634	0.0685589	0.0140074			0.0287024	0.0431975	0.0759836	0.185342	0.0535792	0	0.102243	0.0307614	0.0242615
C	179	0.0781517	0.00928453	0.0528051	0.0314444	0.0310024	0.0543671	0.0780653	0.133528	0.0350184			0.0775557	0.00959461	0.0474308	0.028715	0.0536977	0.0857736	0.108994	0.119121	0.0606536
U	180	0	0	0.0616702	0	0.0630678	0.0178799	0.110937	0.025608	0.0138003			0	0	0.0547806	0	0.0809328	0.022969	0.183124	0.0352397	0.0161191
C	181	0.192103	0.0659929	0.0195964	0.0466787	0.065297	0.0521847	0.0342328	0.107067	0.059743			0.0438666	0.0766549	0.0248793	0.0413651	0.0567641	0.0461387	0.0443106	0.062998	0.0632902
U	182	0.659342	0.0541346	0.0228595	0.0225106	0.0536711	0	0.037719	0.0668973	0.0683425			0.0480995	0.0471027	0.0302068	0.0389895	0.0515866	0	0.048248	0.084615	0.0236464
A	183	0.788576	0.0541346	0	0.0508176	0.0344043	0	0.00613911	0.04021	0.00704602			0.0968205	0.0471027	0	0.0138266	0.0506738	0	0.0106332	0.0696458	0.00610237
G	184	0.698871	0.0353524	0.0229483	0	0.0418189	0.00364872	0.0122782	0.184883	0.00700368			0.463078	0.0531512	0.0397477	0	0.0442355	0.00631977	0.0212665	0.072633	0.0121307
A	185	0.37067	0.00638725	0.00382472	0	0	0.00328499	0.00306955	0	0.0296529			0.105056	0.011063	0.00662461	0	0	0.00568977	0.00531662	0	0.0513603
A	186	0.188709	0	0.00373407	0.0126855	0.0244453	0.00985498	0.0399042	0.0932326	0.0296529			0.0363846	0	0.0064676	0.021972	0.0219511	0.0170693	0.0691161	0.0662553	0.0513603
A	187	0.487447	0.131541	0.248703	0.195183	0.227346	0.137849	0.150764	0.204332	0.195746			0.0610724	0.145251	0.0873611	0.0639757	0.106748	0.0625979	0.147458	0.053101	0.157275
U	188	0.29351	0.0690744	0.190824	0.0788933	0.111183	0.0693371	0.149426	0.154698	0.0334465			0.144721	0.0912028	0.0454611	0.0604448	0.0880927	0.0602951	0.131705	0.135859	0.0409204
A	189	0.388701	0.127597	0.190639	0.00317138	0.0702699	0.0824771	0.0648936	0.190835	0.00329477			0.267489	0.0959964	0.138912	0.00549299	0.0608604	0.0728356	0.103433	0.139462	0.0057067
A	190	0.742205	0.641625	0.602925	0.37169	0.49361	0.216411	0.440897	0.387333	0.357739			0.0366682	0.029853	0.105513	0.0924765	0.00911097	0.191642	0.189577	0.174403	0.157246
U	191	0.739857	0.868449	1	0.927418	0.945378	0.895126	0.926534	0.92986	0.848328			0.0957261	0.118033	0	0.085687	0.0839685	0.142363	0.127247	0.121487	0.209472
U	192	0.920167	0.846298	0.996603	0.940546	0.977442	0.952714	0.993256	0.850549	0.936308			0.0359802	0.266219	0.00588322	0.102977	0.0373291	0.044342	0.0116804	0.258857	0.110317
U	193	1	0.986029	0.96117	0.891277	0.985196	0.850891	0.996768	1	0.92558			0	0.0241986	0.0672549	0.0922416	0.0256405	0.201042	0.00559793	0	0.119353
U	194	0.643106	0.589679	0.642772	0.560575	0.646777	0.562028	0.72035	0.642418	0.66591			0.0714377	0.179507	0.0717528	0.0351705	0.0833511	0.0157294	0.054378	0.365547	0.0829186
G	195	0.987877	0.965087	1	0.996731	0.974579	1	1	0.831689	1			0.0209978	0.0604708	0	0.00566249	0.0440308	0	0	0.291523	0
U	196	0.657321	0.704657	0.767833	0.718252	0.833004	0.674107	0.959735	0.726791	0.951475			0.0591611	0.121238	0.157757	0.0673972	0.145552	0.148021	0.0250904	0.445889	0.0495025
U	197	0.170619	0.0429327	0.170781	0.0556547	0.268699	0.101898	0.255552	0.175817	0.209183			0.0158124	0.0391462	0.166715	0.0692442	0.141135	0.0222033	0.0615595	0.154777	0.0982224
U	198	0.458893	0.3033	0.563053	0.296037	0.426846	0.356518	0.565444	0.575899	0.71302			0.0751572	0.110533	0.390189	0.360735	0.350554	0.373156	0.435543	0.516993	0.249877
A	199	0.589745	0.435529	0.351805	0.289531	0.386988	0.244135	0.43233	0.564762	0.450301			0.0871659	0.512318	0.206075	0.236098	0.118378	0.219967	0.0890254	0.305959	0.231893
A	200	0.443681	0.122719	0.0657098	0.041228	0.119146	0.0408748	0.122312	0.148183	0.108533			0.0530889	0.11987	0.0692685	0.0714089	0.0854692	0.0395004	0.0979506	0.0246657	0.0839632
C	201	0.22921	0.244281	0.0253797	0.0272218	0	0.016425	0.0421406	0.395713	0.00708837			0.15373	0.345704	0.043959	0.0471495	0	0.0284489	0.0729897	0.524759	0.0122774
U	202	0.0878093	0.0107196	0.0266843	0.00951414	0.00353922	0.0607087	0.0175494	0.0463877	0			0.0772104	0.0185669	0.0287349	0.016479	0.00613011	0.0318165	0.0219351	0.054281	0
U	203	0.383572	0.074435	0.0222073	0.0331856	0.0183683	0.0459785	0.0403444	0.0723	0			0.0286269	0.0647662	0.0384641	0.0494688	0.0164785	0.0495841	0.0110045	0.0967918	0
U	204	0.862523	0.20131	0.0948928	0.0724029	0.146637	0.102311	0.142507	0.120794	0.0731761			0.119325	0.13598	0.0976374	0.062827	0.0658025	0.0676355	0.104456	0.0443132	0.0396946
A	205	0.873747	0.879573	0.858427	0.772151	0.833734	0.847321	0.872327	0.768595	0.789877			0.138833	0.19729	0.179381	0.394646	0.259266	0.169538	0.221137	0.366072	0.213522
A	206	0.660966	0.810724	1	1	1	1	1	0.911843	1			0.0748295	0.281617	0	0	0	0	0	0.152693	0
G	207	0.292203	0.340477	0.445765	0.423331	0.46341	0.520135	0.509899	0.439259	0.401737			0.0998672	0.160093	0.0259158	0.123725	0.0718205	0.088536	0.0448904	0.180293	0.0929538
A	208	0.997541	0.947703	1	1	1	1	1	0.911843	1			0.00425926	0.0905803	0	0	0	0	0	0.152693	0
A	209	0.598542	0.464406	0.619619	0.566539	0.576178	0.59409	0.683516	0.540451	0.584002			0.0227471	0.116235	0.124527	0.102956	0.0735007	0.0437863	0.0115526	0.236011	0.0964317
G	210	0.0296414	0.0107196	0.0348046	0.0357765	0.0515724	0.0582065	0.0105352	0.0366139	0.0451144			0.0277164	0.0185669	0.0125956	0.0398887	0.0264594	0.00829812	0.0182474	0.0385043	0.0133938
G	211	0.052079	0.110773	0.0399357	0.0328365	0	0	0.028492	0.212721	0.0141767			0.0451188	0.182659	0.0400287	0.039796	0	0	0.0328743	0.246081	0.0245548
A	212	0.0216767	0	0.040316	0.0201891	0.0106177	0.0138674	0.0368346	0.0183564	0.00658953			0.018832	0	0.0382679	0.0191342	0.0183903	0.012059	0.0637995	0.0229614	0.0114134
G	213	0.0365346	0.0071464	0.071765	0.00634276	0.0106177	0.00729744	0.0193016	0.105258	0.0263581			0.0172561	0.0123779	0.0251626	0.010986	0.0183903	0.0126395	0.0184809	0.0689442	0.0456536
A	214	0.0922746	0.0780082	0.204639	0.0974168	0.143729	0.175507	0.178874	0.194021	0.152952			0.0637227	0.0685496	0.0207225	0.0360811	0.0156923	0.018848	0.037919	0.0639078	0.0773925
U	215	0.131569	0.126606	0.347333	0.271641	0.347981	0.344813	0.329661	0.338105	0.247431			0.0880953	0.0280012	0.0691101	0.16791	0.0407876	0.121454	0.0576696	0.0989318	0.0221733
A	216	1	1	1	1	1	1	1	0.970779	1			0	0	0	0	0	0	0	0.0506114	0
U	217	1	0.991163	1	1	1	1	0.958139	0.949562	0.989374			0	0.0153066	0	0	0	0	0.0725051	0.0873606	0.0179395
A	218	0.963077	0.882455	0.995593	0.929985	0.984441	1	0.993256	0.794104	0.906036			0.0494105	0.157089	0.00763339	0.0437892	0.0269485	0	0.0116804	0.326815	0.0691107
C	219	0.763172	0.557319	0.207368	0.479128	0.781414	0.88829	0.354096	0.246628	0.666667			0.410199	0.266023	0.188911	0.41564	0.282093	0.193488	0.337663	0.201339	0.57735
A	220	1	0.96219	0.999776	1	0.977052	1	0.965163	0.841119	0.928955			0	0.0654891	0.000388347	0	0.0198833	0	0.0603402	0.27519	0.0884158
U	221	0.562006	0.451734	0.44121	0.370423	0.556246	0.459112	0.364701	0.449184	0.277737			0.247215	0.155652	0.171056	0.0915909	0.0288468	0.130207	0.141722	0.191449	0.0983581
A	222	0.913842	0.868449	0.977569	0.955262	0.844472	0.79283	0.782499	0.919927	0.782257			0.0592544	0.118033	0.0388525	0.0774879	0.0884322	0.22608	0.148963	0.105378	0.175218
U	223	0.592099	0.519724	0.706488	0.708851	0.588435	0.663581	0.607197	0.49856	0.536149			0.0498544	0.0722588	0.0454704	0.0593693	0.126383	0.0801506	0.0541321	0.26135	0.0827422
G	224	0.373447	0.472854	0.730183	0.71016	0.665824	0.606631	0.430914	0.576428	0.459603			0.0380168	0.100148	0.0413118	0.0447169	0.129285	0.0545454	0.0751855	0.064616	0.161824
U	225	0.218394	0.154775	0.364211	0.365654	0.353084	0.376561	0.335318	0.377374	0.335899			0.0316656	0.0920204	0.0269577	0.0475539	0.00612269	0.0604923	0.112415	0.142588	0.0823317
C	226	0.169054	0.163401	0.314001	0.242753	0.281806	0.353726	0.22309	0.193743	0.221962			0.0583633	0.0256927	0.0362272	0.0619861	0.0755775	0.0664542	0.0867634	0.0464687	0.0740584
U	227	0.755465	0.653126	0.990258	0.910004	0.963961	0.852475	0.747086	0.761099	0.779329			0.171868	0.21104	0.016873	0.0917193	0.0624211	0.133754	0.0737115	0.38391	0.203083
A	228	1	1	1	1	1	1	1	0.892983	1			0	0	0	0	0	0	0	0.185359	0
A	229	0.974184	0.878091	0.922438	0.980633	0.846427	0.862126	0.91548	0.750697	0.975696			0.0447147	0.161179	0.0814829	0.0335439	0.125583	0.11951	0.0838693	0.25213	0.0256452
G	230	0.294792	0.301642	0.279464	0.291203	0.267979	0.259051	0.245035	0.253978	0.228076			0.0522499	0.0329668	0.109425	0.138264	0.0600211	0.0513216	0.0538287	0.0520275	0.0428723
A	231	0.311929	0.231005	0.230105	0.241003	0.219609	0.247482	0.265205	0.215219	0.183239			0.01047	0.110963	0.059352	0.122112	0.0935105	0.0840768	0.0758821	0.0290532	0.159159
C	232	0.477214	0.510409	0.0984456	0.322571	0.272876	0.407998	0.12975	0.502058	0.31083			0.428126	0.426406	0.0886914	0.23	0.0764466	0.353338	0.113435	0.436352	0.337516
A	233	0.595852	0.365387	0.731958	0.76373	0.566658	0.567989	0.462529	0.418261	0.435099			0.116288	0.150683	0.0257894	0.217841	0.0677737	0.143926	0.0180543	0.239676	0.0590825
G	234	0	0	0.0095174	0	0	0	0	0.00365546	0.0141767			0	0	0.0164846	0	0	0	0	0.00633144	0.0245548
C	235	0.687346	0.440879	0.174396	0.360626	0.699107	0.885448	0.255997	0.141303	0.666667			0.541532	0.340461	0.166954	0.360171	0.422526	0.198409	0.223197	0.107084	0.57735
A	236	0.783622	0.759263	0.934575	0.832135	0.811851	0.598269	0.69228	1	0.935366			0.189389	0.210064	0.0758948	0.143929	0.0256916	0.203441	0.049651	0	0.110243
U	237	0.0926556	0.0426558	0.146687	0.121328	0.086409	0.134435	0.145558	0.157083	0.119284			0.0498781	0.0487593	0.0399305	0.0895533	0.0456329	0.126767	0.0947728	0.0994108	0.0867103
C	238	0.106228	0.0638625	0.113094	0.152756	0.0826502	0.0375099	0.150402	0.0950012	0.114572			0.0797151	0.0221748	0.0470174	0.0743505	0.0204059	0.0252503	0.0709323	0.0674624	0.0918639
U	239	0.00755789	0.0127745	0.0876292	0.0505482	0.00353922	0.0552607	0.124971	0.073307	0.144056			0.0130906	0.0221261	0.0751806	0.0466568	0.00613011	0.0424681	0.0461276	0.0634864	0.120741
U	240	0	0	0.0291138	0.0207654	0.0137178	0.0369372	0.010526	0.00367524	0.0131791			0	0	0.0411086	0.0268165	0.02376	0.0639771	0.0105352	0.0063657	0.0228268
C	241	0.0735631	0.0217627	0.0750282	0.0150071	0.0171473	0.00364872	0.0622754	0.0219723	0.0644642			0.0549145	0.0242505	0.0126837	0.025993	0.0297	0.00631977	0.0902339	0.0219329	0.0558689
G	242	0.00743986	0.0127745	0.0339711	0	0.00696868	0.0260156	0.0613911	0.00367524	0.0329477			0.00644554	0.0221261	0.0300553	0	0.0060373	0.0368565	0.106332	0.0063657	0.057067
C	243	0.055976	0.0285856	0.0754973	0.059137	0.0673753	0.0492635	0.0526115	0.0622812	0.0500427			0.0517341	0.0495117	0.0661396	0.0527395	0.0281746	0.0492578	0.0458776	0.0563295	0.0614377
G	244	0.0802948	0.125021	0.148372	0.0770045	0.113735	0.0869835	0.118795	0.0403485	0.162295			0.0290756	0.0593305	0.0122847	0.0761288	0.0389839	0.0535014	0.0418801	0.03871	0.117482
U	245	0.840301	0.737982	0.862798	0.734235	0.996067	0.810182	0.928796	0.723962	0.830426			0.0430452	0.132082	0.0498461	0.176349	0.00681187	0.0968049	0.0616645	0.402859	0.0914284
A	246	0.696402	0.84252	0.898438	0.809565	0.862631	0.697084	0.867219	0.819354	0.844234			0.021804	0.136408	0.00498499	0.118209	0.11925	0.0604068	0.00654551	0.0207511	0.13644
A	247	0.249772	0.331181	0.288438	0.221457	0.294653	0.227592	0.356434	0.288102	0.253841			0.118388	0.0288723	0.0609728	0.142261	0.0236084	0.11776	0.0933592	0.148122	0.0942754
C	248	0.0971903	0.333333	0.0112022	0.158594	0.0859631	0.0262799	0.0631467	0.458291	0.00354418			0.0963737	0.57735	0.0194028	0.126414	0.0451268	0.0455182	0.05864	0.505192	0.00613871
U	249	0.163441	0.247907	0.230409	0.190559	0.326403	0.219328	0.295054	0.27258	0.230321			0.142738	0.0355573	0.153096	0.150034	0.0410346	0.0868481	0.136022	0.156895	0.116147
C	250	0.231209	0.48618	0.288907	0.338987	0.409307	0.220788	0.316974	0.577951	0.238238			0.1159	0.316655	0.118741	0.135175	0.0534918	0.191701	0.107035	0.363417	0.155466
U	251	0.527615	0.426342	0.709095	0.620364	0.64985	0.651403	0.612927	0.672729	0.605635			0.0829907	0.128557	0.139026	0.0674072	0.0480136	0.0994813	0.0692055	0.316009	0.11534
C	252	0.918526	0.823635	0.926717	0.9363	0.860402	0.787964	0.947085	0.769655	0.851065			0.0775241	0.269989	0.0180253	0.0724492	0.157714	0.122807	0.0462792	0.228262	0.101439
U	253	0.0334204	0.0441741	0.0831467	0.0478817	0.10964	0.0291898	0.115707	0.0712736	0.0353148			0.0293355	0.0392496	0.0720227	0.0416881	0.0533267	0.0505582	0.0545868	0.0276871	0.037359
C	254	0.293748	0.259063	0	0.298359	0.0254467	0.0258363	0.249332	0.261631	0.58968			0.398092	0.43946	0	0.392394	0.0266121	0.03761	0.431855	0.343422	0.37258
A	255
G	256
C	257	0.0256264	0.0163477	0.00764945	0	0.195233	0.243373	0.0644606	0.062479	0.0812622			0.0443863	0.0197719	0.0132492	0	0.169746	0.130077	0.111649	0.108217	0.0917451
G	258	0	0	0	0.0374299	0.0077506	0.00364872	0.0469093	0.00735048	0.0202674			0	0	0	0.0648306	0.0134244	0.00631977	0.0639191	0.0127314	0.0197875
C	259	0.0527872	0.0250124	0.0339692	0.129433	0.0600842	0.111169	0.0982035	0.101517	0.0895653			0.0821026	0.0433227	0.0298497	0.0740117	0.0679008	0.10685	0.0438107	0.0460052	0.00584804
A	260	0.203605	0.157155	0.245603	0.40623	0.298892	0.379471	0.223618	0.260315	0.403823			0.139102	0.14631	0.0596681	0.038267	0.0793634	0.115298	0.182723	0.143748	0.10522
C	261	0.705403	0.526537	0.723384	0.840636	0.735305	0.792666	0.925999	0.827459	0.869243			0.135918	0.0871763	0.0302914	0.133724	0.0882621	0.10862	0.0468928	0.190907	0.096523
A	262	1	1	1	1	1	1	1	1	1			0	0	0	0	0	0	0	0	0
A	263	0.705343	0.643699	0.91846	0.919962	0.254824	0.786989	0.943629	0.833213	0.907805			0.155625	0.0826816	0.102648	0.071763	0.441368	0.018305	0.0807534	0.175203	0.0858054
U	264	0.974184	0.913919	1	1	0.87464	0.666667	0.906092	1	0.976375			0.0447147	0.107627	0	0	0.110654	0.57735	0.162654	0	0.0409203
U	265	0.748884	0.670321	0.815124	0.594546	0.907334	0.727498	0.995905	0.810472	0.967433			0.0572988	0.0242447	0.0704349	0.296174	0.160503	0.378328	0.007092	0.328272	0.0286182
G	266
C	267
G	268
C	269	0.133463	0.0736759	0.0828608	0.108437	0.0835419	0.0270074	0	0.0264883	0			0.0591329	0.0653311	0.0359676	0.0429204	0.0285686	0.0298949	0	0.0233521	0
C	270	0.202819	0.187069	0.132781	0.232457	0.176041	0.108697	0.168838	0.0646585	0.103737			0.110483	0.0788994	0.0340795	0.108112	0.0172059	0.0298529	0.107558	0.0501462	0.0376526
G	271	0.0389097	0.0904918	0.0590612	0.049152	0.0348434	0.0378245	0.0140469	0.0542217	0.0246823			0.0415763	0.14755	0.0745015	0.0365994	0.0301865	0.0494369	0.0243299	0.0939147	0.0220734
A	272	0.0809336	0.0587243	0.108694	0.139258	0.0835487	0.127206	0.153057	0.0803463	0.0622472			0.0953986	0.0518969	0.101078	0.0788807	0.0204918	0.112133	0.0929191	0.0440435	0.0659695
G	273	0.0241262	0.0295655	0.0412421	0.0766051	0.0105079	0.0428842	0.0280662	0	0.0105055			0.0417879	0.0359159	0.0714334	0.0885374	0.0106194	0.0374298	0.0265075	0	0.0181961
C	274	0.176891	0.159301	0.230486	0.222257	0.174512	0.154471	0.141632	0.120907	0.166243			0.0500773	0.0585475	0.0474541	0.0075184	0.0423087	0.0754358	0.0886842	0.108134	0.0427408
C	275	0.294263	0.25209	0.32247	0.208755	0.180143	0.140574	0.137737	0.10461	0.105912			0.140258	0.0612476	0.155904	0.0490676	0.0290092	0.0904484	0.0927311	0.0931169	0.0382171
G	276	0.00344661	0.00869186	0.0844409	0	0.0171473	0.0113653	0.0105352	0.0255882	0			0.0059697	0.0150547	0.11771	0	0.0297	0.0196852	0.0182474	0.0443201	0
C	277	0	0.0463566	0.0222073	0	0	0	0.0140469	0	0.00700368			0	0.080292	0.0384641	0	0	0	0.0243299	0	0.0121307
G	278	0.0415684	0.0756181	0.082573	0.0490343	0.0532252	0.0752054	0.0561435	0.0666192	0.0199757			0.0719986	0.0676454	0.0976445	0.051159	0.0568847	0.105694	0.030422	0.0865879	0.0260362
A	279	0.0744691	0.124338	0.0566456	0.0949095	0.0701737	0.228456	0.210048	0.13941	0.0878001			0.0632984	0.0637053	0.0492764	0.0556985	0.0586554	0.12025	0.0893081	0.097841	0.101945
A	280	0.357496	0.371698	0.409928	0.436509	0.42941	0.512061	0.611142	0.448424	0.528001			0.0400564	0.0597901	0.0325454	0.0262651	0.0778453	0.0198029	0.0462524	0.228067	0.04804
C	281	0.319936	0.388489	0.0948928	0.191257	0.309626	0.405121	0.108726	0.2607	0.334284			0.270448	0.0256126	0.0976374	0.170283	0.0767961	0.333157	0.0943181	0.18299	0.30544
A	282	0.610832	0.603333	0.576497	0.605028	0.597386	0.547118	0.505884	0.543252	0.510308			0.0725953	0.168609	0.0692619	0.198347	0.0458091	0.0679814	0.146636	0.185254	0.159609
C	283	0.783851	0.74801	0.336956	0.6251	0.820992	0.91102	0.431391	0.356463	0.666667			0.374381	0.39271	0.302513	0.544931	0.31005	0.154117	0.373965	0.152155	0.57735
A	284	1	0.946211	1	0.983707	1	0.963938	0.98897	0.963707	0.982784			0	0.0820248	0	0.0203271	0	0.0501581	0.0191048	0.0628611	0.0293521
A	285	1	0.899195	1	1	1	1	1	0.834047	1			0	0.0902954	0	0	0	0	0	0.28744	0
G	286	0.317015	0.252719	0.285919	0.300653	0.315003	0.299094	0.286255	0.319193	0.29118			0.0596342	0.119294	0.0251559	0.0599469	0.0535806	0.0401893	0.0529079	0.0375703	0.0780096
A	287	1	0.814219	1	0.99649	0.978118	0.962316	0.982831	0.842994	0.956758			0	0.162975	0	0.00607896	0.0379007	0.0652707	0.0297381	0.246638	0.0488519
A	288	0.985167	0.764855	0.998999	0.963059	0.977662	0.93319	0.9859	0.857621	0.926294			0.025692	0.197228	0.00173406	0.0411325	0.0222065	0.0752748	0.0244214	0.246607	0.037192
U	289	0.911376	0.818267	1	0.94892	0.974521	0.531714	0.610259	1	0.540167			0.153502	0.158639	0	0.0884739	0.0439811	0.460929	0.528967	0	0.286255
U	290	0.824301	0.659751	0.908135	0.926423	0.791473	0.809998	0.779092	0.648047	0.702016			0.0818356	0.0936863	0.0484604	0.047714	0.0462137	0.151982	0.0191324	0.163146	0.0624119
G	291	0.939634	0.902283	0.991531	0.999662	0.966435	0.496886	0.581771	0.839191	0.571666			0.066943	0.0891423	0.0146693	0.000585963	0.0328481	0.208957	0.114039	0.141324	0.0246081
A	292	0.801102	0.592094	0.855693	0.831719	0.776431	0.638404	0.584414	0.432504	0.523215			0.0697148	0.130966	0.0561122	0.0605718	0.106237	0.0906448	0.0955006	0.204096	0.0164454
G	293	0.835022	0.639276	0.791303	0.81717	0.697204	0.435291	0.365175	0.307644	0.345331			0.114287	0.141574	0.100299	0.0500646	0.0929657	0.0442011	0.041931	0.0772128	0.0442122
G	294	0.865993	0.703898	0.907954	0.904341	0.82834	0.559082	0.530923	0.484362	0.494617			0.0855081	0.120938	0.0326442	0.0746116	0.102256	0.0371887	0.0335648	0.19953	0.0563475
U	295	0.495332	0.363516	0.500166	0.517223	0.453369	0.271359	0.287178	0.218312	0.313269			0.0822984	0.0972507	0.0166277	0.0613396	0.0927103	0.0213245	0.0155248	0.0851685	0.00430263
U	296	0.304296	0.173613	0.255121	0.243956	0.264919	0.190058	0.19772	0.207365	0.269958			0.0354955	0.120295	0.0445267	0.0280342	0.0619351	0.0642771	0.0677379	0.0695038	0.0859226
G	297	0.113287	0.0813955	0.0699877	0.0693452	0.121492	0.0532873	0.0841894	0.083339	0.180185			0.0365613	0.0359545	0.0359007	0.0358195	0.0472908	0.0741494	0.075932	0.0387313	0.094762
A	298	0.348984	0.196617	0.278071	0.33039	0.318488	0.0875693	0.212253	0.228994	0.316065			0.0942401	0.17235	0.0387356	0.0894726	0.14731	0.151675	0.17137	0.164592	0.0294461
A	299	0.414635	0.26061	0.343127	0.316081	0.345128	0.230422	0.365276	0.312492	0.375493			0.0845179	0.180827	0.0837665	0.0780419	0.0991474	0.135455	0.0743218	0.186417	0.126569
G	300	0.297259	0.171068	0.250825	0.321263	0.235255	0.216801	0.149107	0.20473	0.232797			0.146734	0.161776	0.0419431	0.0479389	0.0328518	0.0262964	0.113285	0.0570513	0.0587616
G	301	0.195861	0.0438778	0.0224044	0.0527902	0.0294386	0.143124	0.0421406	0.00235746	0.111344			0.242588	0.0333554	0.0388056	0.025168	0.0147824	0.138258	0.0729897	0.00408325	0.0957149
U	302	0.298352	0.186934	0.269966	0.201685	0.25009	0.218071	0.197354	0.163037	0.245609			0.113486	0.119245	0.0541519	0.0537415	0.0627251	0.052829	0.0687933	0.107469	0.104869
A	303	0.208552	0.410656	0.338651	0.337923	0.323989	0.179803	0.301676	0.433173	0.297346			0.18266	0.149807	0.0463175	0.0906879	0.0471799	0.0569261	0.0429149	0.211315	0.0982701
A	304	0	0	0	0	0	0.0284132	0	0.00731092	0			0	0	0	0	0	0.0492131	0	0.0126629	0
C	305	0.00344661	0.0200874	0.00373407	0.0150071	0	0.0369372	0	0	0.0467479			0.0059697	0.0215667	0.0064676	0.025993	0	0.0639771	0	0	0.0559411
C	306	0	0.00869186	0	0	0.0310024	0.0292206	0.0254408	0.0255882	0			0	0.0150547	0	0	0.0536977	0.0414945	0.0278841	0.0443201	0
U	307	0.154003	0.1531	0.127197	0.17318	0.169772	0.174275	0.26528	0.110623	0.19881			0.0640629	0.0900379	0.0515551	0.0358852	0.0954041	0.102536	0.115171	0.0964347	0.0719615
C	308	1	0.871104	0.955361	1	1	0.985311	1	0.824617	1			0	0.18232	0.0773166	0	0	0.0254423	0	0.303773	0
G	309	0	0.00869186	0.00746814	0.0300142	0.0155012	0.0186627	0.0289525	0.0130853	0.124852			0	0.0150547	0.0129352	0.0519861	0.0268489	0.0172758	0.0277214	0.0142633	0.0974378
C	310	0.431154	0.187416	0.00382472	0.150879	0.342748	0.425535	0.0807144	0.0548319	0.330951			0.233048	0.170186	0.00662461	0.141794	0.30711	0.116397	0.0908467	0.0949716	0.290917
A	311	0	0.0214392	0	0.0398733	0.0155012	0.0369372	0.0530667	0.00365546	0.0650854			0	0.0371338	0	0.0394024	0.0268489	0.0639771	0.0744164	0.00633144	0.0631333
C	312	0.0241262	0.164758	0.0273365	0.00680545	0.0116259	0.0109462	0.0245564	0.141686	0.0175092			0.0417879	0.215412	0.0245721	0.0117874	0.0201366	0.0189593	0.042533	0.226679	0.0303268
U	313	0.0640112	0.0751942	0.0569176	0.0797806	0.0264549	0.111828	0.106565	0.0339586	0.0958584			0.0435086	0.0703295	0.0573762	0.0422295	0.0294142	0.0951108	0.0780975	0.0471022	0.069064
U	314	0.118723	0.0946694	0.0835112	0.0387125	0.0888506	0.0972821	0.160939	0.160693	0.109621			0.10313	0.0558814	0.0373271	0.0187144	0.0583211	0.0338808	0.126583	0.0880871	0.0398911
U	315	0.0206796	0.0285856	0.0267731	0.00340272	0.0038753	0.0312545	0.0859456	0.0182773	0.0737273			0.0358182	0.0495117	0.0463723	0.00589369	0.00671222	0.0541344	0.0852332	0.0316572	0.0796149
C	316	0.0405714	0.076693	0.0152989	0.0374299	0.0658458	0.0877109	0.0547987	0.0339586	0.0577523			0.0460957	0.0668801	0.0264985	0.0648306	0.0235369	0.0632942	0.0416087	0.0471022	0.0341544
C	317	0.58508	0.257898	0.0497214	0.201932	0.416756	0.753113	0.16837	0.0767646	0.577266			0.492128	0.227249	0.08612	0.180831	0.283203	0.319614	0.14926	0.13296	0.514508
A	318	0.0664825	0.0500248	0.0266824	0.0335645	0.0109537	0.114849	0.0543473	0.0292437	0.0315589			0.0873681	0.0866454	0.036941	0.0427292	0.0106336	0.153976	0.0552742	0.0506515	0.0457634
U	319	0.022009	0.200703	0.0568269	0.120029	0.0793373	0.148266	0.171908	0.181916	0.0542928			0.0227029	0.1819	0.0524114	0.152981	0.00436658	0.140491	0.112566	0.200835	0.0304453
U	320	0.0920127	0.0946056	0.117025	0.165088	0.153928	0.206004	0.181048	0.147316	0.111965			0.0726995	0.07308	0.102436	0.106293	0.0723794	0.185945	0.0265897	0.108604	0.0665935
G	321	0.0316841	0.0394988	0.0378846	0.0678231	0.0284371	0.14042	0.0683962	0.0266675	0.00329477			0.0370211	0.037675	0.0349409	0.109337	0.0209002	0.19772	0.100815	0.0244409	0.0057067
C	322	0.0379127	0.0358424	0.0491775	0.0830615	0.0618675	0.174516	0.06269	0.020416	0.0461267			0.0656667	0.0172433	0.0430901	0.107266	0.0535792	0.256338	0.0827968	0.00873129	0.0798938
C	323	0.0257879	0.0297515	0.0719445	0.0235877	0.0325319	0.150559	0.0556994	0.037614	0.0105055			0.0286853	0.0222376	0.0649374	0.0329607	0.00209068	0.198157	0.0481493	0.0533704	0.0181961
A	324	0.0538857	0.048886	0.0910681	0.0785899	0.0675262	0.136741	0.150835	0.0595666	0.0461267			0.0160311	0.0614844	0.091802	0.0689254	0.0768414	0.145596	0.0617013	0.081389	0.0798938
A	325	0.0241262	0.0289729	0.00373407	0.0238191	0.0305566	0.00933136	0.0390271	0.0285281	0.00700368			0.0417879	0.0501825	0.0064676	0.0412558	0.0443151	0.00863792	0.0226536	0.0323342	0.0121307
C	326	0.0107684	0.0115891	0.00382472	0.0704978	0.065297	0.0255411	0.0447332	0.0303031	0			0.010989	0.020073	0.00662461	0.0667403	0.0567641	0.0442384	0.0423443	0.0408536	0
G	327	0.568139	0.520158	0.536291	0.681112	0.661387	0.514965	0.576557	0.660199	0.54239			0.0477284	0.0419291	0.0589805	0.155476	0.0960415	0.155366	0.0299593	0.135106	0.0851806
A	328	0.745984	0.484011	0.593114	0.75537	0.711964	0.597597	0.675237	0.643625	0.645275			0.0381539	0.0729118	0.20206	0.169968	0.14771	0.147259	0.0812859	0.317105	0.195533
U	329	0.465792	0.340279	0.417211	0.546064	0.493535	0.451969	0.441521	0.538312	0.434336			0.0547199	0.0273903	0.125571	0.131331	0.0881724	0.0542126	0.0640663	0.0315421	0.155339
U	330	0.987687	0.759771	0.998999	0.993319	0.960422	0.968886	1	0.855264	0.99982			0.0208355	0.115579	0.00173406	0.0115719	0.0685512	0.0538912	0	0.250691	0.000311978
U	331	0.789551	0.668249	0.786554	0.961288	0.952041	0.868363	0.872327	0.880013	0.903103			0.0655341	0.0964547	0.197915	0.0385334	0.0158475	0.0886409	0.221137	0.0992925	0.0823939
A	332	0.668663	0.43546	0.686978	0.797482	0.720771	0.690274	0.658902	0.67	0.767426			0.0567035	0.151198	0.178983	0.0613654	0.0194585	0.0473269	0.127032	0.183883	0.0958503
C	333	0.387635	0.573902	0.476181	0.580601	0.540189	0.267869	0.350649	0.725654	0.33524			0.120856	0.373971	0.0604612	0.0798442	0.0151338	0.237634	0.312313	0.24857	0.0540193
U	334	0.642044	0.517189	0.694072	0.695506	0.672553	0.628987	0.62078	0.654557	0.645878			0.0540286	0.146813	0.0349258	0.00202116	0.0521531	0.076041	0.0960477	0.200363	0.075761
G	335	0.00366092	0.0376647	0.0191236	0	0.0274357	0	0.0315229	0.0668432	0.0296529			0.0063409	0.0652372	0.0331231	0	0.04752	0	0.0545992	0.0671904	0.0513603
U	336	0	0.00289729	0.0229483	0.00680545	0.0240062	0.0113653	0.0140102	0.0259321	0.0329477			0	0.00501825	0.0397477	0.0117874	0.04158	0.0196852	0.0242663	0.0449157	0.057067
U	337	0	0.0173837	0	0.0320207	0.0137178	0.0454611	0	0.0141448	0			0	0.0301095	0	0.0278936	0.02376	0.078741	0	0.0244995	0
G	338	0.00377894	0.0441352	0.0152989	0.0238191	0.0137178	0	0.0175311	0.0343223	0.00350184			0.00654532	0.0673745	0.0264985	0.0412558	0.02376	0	0.0160567	0.050203	0.00606536
G	339	0.0980052	0.068278	0.0898719	0.0764956	0.061072	0.111298	0.126275	0.100477	0.0131791			0.110099	0.0611279	0.0745647	0.0250664	0.0299861	0.0682154	0.111411	0.105005	0.0228268
C	340	0.499632	0.363423	0.425534	0.391508	0.362941	0.37012	0.483325	0.379804	0.243844			0.0903628	0.0945412	0.0783158	0.182927	0.0919976	0.0397588	0.310073	0.0725465	0.0362841
C	341	1	1	1	0.939938	1	1	0.98571	1	1			0	0	0	0.10403	0	0	0.0247517	0	0
U	342	0.152773	0.228862	0.169114	0.152351	0.145647	0.199753	0.21077	0.12516	0.14805			0.0322635	0.0851264	0.114268	0.0600823	0.0533582	0.0582235	0.142667	0.0997636	0.073854
A	343	0.0440916	0.09788	0.0680214	0.164177	0.0793487	0.0448848	0.0933558	0.133252	0.0865794			0.0316561	0.0761556	0.109028	0.0702018	0.0552655	0.0377708	0.103453	0.0689404	0.14996
U	344	0	0.00372995	0.0203974	0.0449444	0.0406267	0.00355018	0.0183596	0.0525586	0			0	0.00646046	0.0353294	0.0428023	0.0613754	0.00614909	0.0317998	0.026436	0
G	345	0	0.0223797	0.0238867	0.0709018	0.0308741	0.0106505	0	0.0731726	0			0	0.0387628	0.021274	0.0648001	0.0303497	0.0184473	0	0.0636861	0
G	346	0	0.00306948	0.0612974	0.101096	0.00693535	0.0344139	0.0142793	0.0502557	0.0301729			0	0.0053165	0.051823	0.0612096	0.00601324	0.0596066	0.0123671	0.00873266	0.052261
U	347	0.184701	0.285164	0.546354	0.622021	0.593018	0.851276	0.374584	0.0842631	1			0.0464334	0.123693	0.473359	0.239328	0.0418172	0.257597	0.153341	0.145948	0
C	348	0.26344	0.303422	0.464436	0.540995	0.552256	0.833525	0.287059	0.107332	0.948413			0.103034	0.0553678	0.402901	0.0306133	0.0614944	0.288343	0.13851	0.0990924	0.0485211
A	349	0.14915	0.155082	0.208834	0.240903	0.23544	0.194898	0.132765	0.235322	0.186579			0.0760563	0.0320698	0.0818562	0.0632118	0.0870614	0.0156861	0.0797042	0.0848955	0.0401026
G	350	0	0.0298396	0.0101987	0.176308	0.114072	0.006521	0	0.0432191	0.0479149			0	0.0516837	0.0176647	0.243665	0.197579	0.0112947	0	0.0131007	0.0487199
U	351	0	0	0.00685896	0.0273734	0.00355018	0.00355018	0	0.0137933	0.0115857			0	0	0.0118801	0.0237567	0.00614909	0.00614909	0	0.0119528	0.0200671
C	352	0.0217586	0.0443778	0	0.0106528	0	0.0137656	0.00718941	0.00383014	0.0342484			0.0376871	0.0683501	0	0.0184511	0	0.0238426	0.0124524	0.006634	0.0419934
G	353	0.0137989	0.0137751	0	0.0131847	0	0.013042	0	0.026811	0.0108224			0.0239003	0.0152332	0	0.0150829	0	0.0225894	0	0.046438	0.018745
C	354	0.0292461	0.00920844	0.00679915	0.0609645	0.0450748	0.0674186	0	0.0459617	0.0969789			0.0318983	0.0159495	0.0117765	0.0398161	0.0396483	0.0538824	0	0.079608	0.0202653
C	355	0.053266	0.0521812	0.413053	0.365098	0.254353	0.773172	0.0737313	0	1			0.0747451	0.0903805	0.359246	0.182163	0.0833634	0.392878	0.100992	0	0
A	356	0.0521354	0.0491117	0.0169979	0.0685234	0.0284014	0.0284014	0.0026228	0.0306411	0.0560574			0.0577643	0.085064	0.0294412	0.0344018	0.0491927	0.0491927	0.00454282	0.053072	0.0388401
U	357	0.100756	0.15514	0.0102884	0.134103	0.111524	0.0898417	0.0871383	0.1076	0.0788841			0.116593	0.0909959	0.0178201	0.118306	0.0538192	0.062055	0.100255	0.119659	0.0528288
U	358	0.2409	0.242757	0.307896	0.279734	0.414856	0.309229	0.222421	0.319845	0.360328			0.121584	0.0451531	0.0528615	0.113796	0.063026	0.12425	0.0786793	0.0756699	0.0599208
U	359	0.124563	0.0973958	0.228968	0.324664	0.345275	0.380668	0.145719	0.196825	0.367214			0.118807	0.0496353	0.209655	0.150805	0.0250036	0.0555497	0.138396	0.141243	0.0679859
A	360	0.0805869	0.100595	0.153306	0.205959	0.178836	0.127553	0.0823725	0.0989721	0.164679			0.0744727	0.058626	0.0211736	0.0688952	0.0362113	0.0480642	0.10795	0.0646035	0.0152335
A	361	0.0135991	0.0398848	0.0201735	0.0577807	0.038722	0.0953115	0.00718941	0.0105869	0.0385289			0.0235544	0.0455487	0.0271127	0.0514822	0.0310367	0.0196261	0.0124524	0.0101653	0.0572154
C	362	0.0527166	0.00372995	0	0.333333	0.377616	0.148382	0	0.0389052	0.129869			0.0913078	0.00646046	0	0.57735	0.505422	0.0607813	0	0.0214752	0.22494
U	363	0.053266	0.074599	0	0.0952113	0.0480862	0.0829564	0.0461454	0.185722	0.0476605			0.0747451	0.129209	0	0.0396967	0.0457225	0.0917084	0.0404521	0.0979192	0.0552539
C	364	0.286531	0.413021	0.10045	0.759524	0.479549	0.362008	0.305723	0.411417	0.326806			0.264792	0.075714	0.0582211	0.21781	0.26096	0.135665	0.264824	0.0403627	0.186607
U	365	0.86905	0.846207	0.965179	0.887259	1	0.917725	0.766301	1	0.843932			0.226812	0.164346	0.0603125	0.195272	0	0.142504	0.301935	0	0.270317
G	366	1	1	1	1	1	1	1	1	1			0	0	0	0	0	0	0	0	0
A	367	1	1	1	1	1	1	1	1	1			0	0	0	0	0	0	0	0	0
G	368	0.0795789	0.0382849	0.0229014	0.0586311	0.155689	0.0771248	0.124956	0.0823282	0.0765203			0.098526	0.0252708	0.0201857	0.0440841	0.114721	0.0705666	0.191748	0.0347504	0.1039
G	369	0.016319	0.0200167	0.00635132	0.0203165	0.0305149	0.0272781	0.013114	0.0236486	0.0761712			0.0282653	0.00902513	0.0110008	0.00998155	0.0439536	0.0215472	0.0227141	0.0409606	0.0570264
C	370	0	0.0066968	0.0317566	0.115235	0.0423887	0	0.0052456	0	0.0226297			0	0.0115992	0.055004	0.199593	0.0568124	0	0.00908565	0	0.0391958
U	371	0.0217586	0.0228073	0.019054	0.00329243	0.0177509	0.0177509	0.00718941	0	0.0574772			0.0376871	0.0230241	0.0330024	0.00570266	0.0307455	0.0307455	0.0124524	0	0.057934
G	372	0.0386588	0.0125568	0	0.347537	0.273578	0.0319516	0	0	0.0803493			0.0669591	0.0139829	0	0.565451	0.356887	0.0553418	0	0	0.0872493
A	373	0.0642996	0.036639	0	0.0492259	0.0213448	0.013911	0.00981221	0.0306411	0.0189484			0.0380476	0.0556766	0	0.0687952	0.0184853	0.0163712	0.0109147	0.053072	0.0235108
G	374	0.0246011	0.0214864	0.0227373	0.344237	0.167233	0.0581077	0.00236328	0.0338476	0.0470613			0.0426103	0.0372155	0.0238908	0.524062	0.210485	0.0335024	0.00409332	0.041702	0.0719365
U	375	0.00623427	0.0709046	0.0471915	0.120285	0.045434	0.0522382	0.0340033	0.00383014	0			0.00552904	0.0509269	0.0395338	0.164383	0.0481216	0.0393052	0.0459457	0.006634	0
G	376	0.191051	0.315318	0.291943	0.367514	0.272968	0.329187	0.187292	0.26378	0.212381			0.0123501	0.0568101	0.0857177	0.198326	0.0334464	0.106062	0.0766707	0.0375952	0.0537887
U	377	1	1	1	1	1	1	1	1	1			0	0	0	0	0	0	0	0	0
A	378	1	1	1	1	1	1	1	1	1			0	0	0	0	0	0	0	0	0
U	379	0.984041	0.99481	1	0.893844	0.991059	0.966067	0.979495	1	1			0.0276426	0.00898963	0	0.183867	0.0154858	0.0587729	0.0214961	0	0
U	380	1	1	1	1	1	1	1	1	1			0	0	0	0	0	0	0	0	0
U	381	0.958743	1	1	0.943231	1	0.989456	1	1	1			0.0714599	0	0	0.0983272	0	0.0182625	0	0	0
C	382	0.0108793	0.086894	0.0621143	0.0401011	0.044939	0.0809299	0.0468243	0.105105	0.146535			0.0188435	0.0444792	0.0578019	0.0162778	0.0223812	0.0424723	0.0437104	0.0401806	0.0425633
A	383	0	0.0287976	0.0550015	0.0131697	0.0269648	0.00996239	0.0140859	0.0383014	0.0531638			0	0.0332074	0.0630759	0.0228106	0.0467043	0.00978652	0.0159945	0.06634	0.0568817
U	384	0.0190388	0.0573623	0.0560168	0.112092	0.0423887	0.0431101	0.0186525	0.124008	0.0778499			0.0329762	0.0323624	0.0485423	0.11905	0.0568124	0.0440448	0.0167352	0.0887145	0.0356839
U	385	0.0271983	0.0320433	0.0480127	0.0462289	0.0306945	0.0909644	0.0203034	0.059755	0.165352			0.0471088	0.0288486	0.0831605	0.0447338	0.0363141	0.0609147	0.0197015	0.0676639	0.0287688
C	386	0.0135991	0	0	0.0626611	0.0318886	0.0307916	0.00718941	0.0105549	0.0856475			0.0235544	0	0	0.0595551	0.0467499	0.0451274	0.0124524	0.0182816	0.0201433
A	387	0.0190388	0.0033484	0.0285809	0.0198445	0.0178238	0	0.0052456	0.0716133	0.00386192			0.0329762	0.0057996	0.0495036	0.0343717	0.0308717	0	0.00908565	0.0873125	0.00668903
G	388	0.00815949	0.0066968	0.0381079	0.00329243	0	0	0.00359471	0	0			0.0141326	0.0115992	0.0660048	0.00570266	0	0	0.00622621	0	0
C	389	0.0610757	0.0216166	0.0412836	0.0264144	0.00355018	0.00355018	0.0490611	0.101619	0.0113148			0.0575266	0.0224187	0.0715052	0.0249616	0.00614909	0.00614909	0.0545736	0.0547915	0.0195979
C	390	0.0313325	0.0100452	0.0362757	0.0142037	0.0106505	0.0106505	0.00359471	0.00337837	0.0150865			0.0194014	0.0173988	0.0321387	0.0246015	0.0184473	0.0184473	0.00622621	0.00585151	0.0261305
C	391	0.0236384	0.00613896	0.0625767	0.0213055	0.0248658	0.0419494	0.00621751	0.0313848	0.0189484			0.0298024	0.010633	0.0547983	0.0369022	0.0342276	0.0363424	0.00557839	0.0381755	0.0235108
G	392	0.041592	0.00306948	0.00975089	0.0821202	0.0951172	0.039052	0.00718941	0.1066	0.0524499			0.0631292	0.0053165	0.00953487	0.0712702	0.0385894	0.06764	0.0124524	0.0767261	0.0365295
A	393	0.0322179	0	0.0127026	0.046162	0.0782643	0.039052	0.0196244	0.0105549	0.0572063			0.0499473	0	0.0220016	0.0799549	0.0677793	0.06764	0.0218294	0.0182816	0.0497654
G	394	0.0135991	0	0.0224535	0.0572638	0.0425537	0.00710036	0	0.0297376	0.0188581			0.0235544	0	0.0304878	0.0593649	0.0468362	0.0122982	0	0.0354329	0.0326631
A	395	0.104341	0.0511207	0.16462	0.0968858	0.202028	0.120779	0.0580279	0.147904	0.143182			0.0721658	0.0141785	0.0783016	0.0844805	0.0269111	0.0614881	0.0479496	0.0561588	0.0532767
U	396	0.0626787	0.0282858	0.0222296	0.202731	0.234601	0.0803486	0.0052456	0.139449	0.0646019			0.0579232	0.039698	0.0385028	0.187859	0.130008	0.0696654	0.00908565	0.00901965	0.0414114
U	397	0.0217586	0	0.00679915	0.0106528	0.0702223	0.0518397	0	0.0105549	0.0719645			0.0376871	0	0.0117765	0.0184511	0.0178952	0.0226054	0	0.0182816	0.0464308
C	398	0	0	0.00952698	0	0.014259	0.00688278	0	0	0.0187842			0	0	0.0165012	0	0.0246973	0.0119213	0	0	0.0131347
G	399	0.0326379	0	0.00952698	0.0670174	0.0249241	0.00710036	0	0.149196	0.0529258			0.0565306	0	0.0165012	0.0234169	0.0269191	0.0122982	0	0.0741089	0.0291038
A	400	0.0399574	0.0111898	0.0285809	0.0449145	0.0178238	0	0	0.0191507	0.0382579			0.0576723	0.0193814	0.0495036	0.0352646	0.0308717	0	0	0.03317	0.0352822
C	401	0.0703796	0.0160079	0.0102286	0.115543	0.0459098	0.0175333	0.0694577	0.127946	0.079631			0.0958227	0.0188836	0.0101989	0.0581826	0.0348302	0.016202	0.0857052	0.0782825	0.0518673
G	402	0.199941	0.21372	0.241706	0.242978	0.226593	0.168596	0.18214	0.341267	0.24413			0.122012	0.110092	0.0684457	0.07666	0.0314541	0.0533415	0.0810162	0.0626986	0.0397227
G	403	0.224308	0.24434	0.287434	0.282251	0.297262	0.185044	0.277301	0.287181	0.285979			0.0407544	0.0876962	0.0847344	0.0781465	0.0815892	0.0334477	0.061777	0.0500841	0.0621142
G	404	0.0571164	0.0631763	0.0576396	0.0725833	0.106244	0.0559325	0.0665419	0.158211	0.0523596			0.0989285	0.067489	0.0820923	0.0635958	0.0883275	0.0484566	0.106052	0.117615	0.0258485
A	405	0.0108793	0.0129384	0.0703422	0.04312	0.0106943	0.0137656	0.0340964	0.026811	0			0.0188435	0.0138954	0.104094	0.0343117	0.018523	0.0238426	0.0590567	0.046438	0
C	406	0.00543966	0	0.0619946	0.0330142	0.0249533	0.00688278	0.0212753	0	0			0.00942176	0	0.0455894	0.0302935	0.0432203	0.0119213	0.0184302	0	0
C	407	0.016319	0.0240256	0.0659617	0.0297668	0.0320828	0	0.025549	0	0.0190551			0.0282653	0.00830753	0.0327595	0.0515575	0.055569	0	0.0277544	0	0.0242436
C	408	0.0135991	0.0066968	0.0579233	0.0165371	0.0392123	0.0240897	0.0107841	0	0.0308953			0.0235544	0.0115992	0.0751966	0.0286431	0.0679177	0.0417246	0.0186786	0	0.0535123
C	409	0.0124685	0.0208535	0.0517959	0.0297668	0.042777	0.0172069	0.0215682	0.027027	0.0456535			0.0110581	0.0201338	0.0551278	0.0515575	0.074092	0.0298033	0.0373573	0.0468121	0.0407343
G	410	0.0315073	0.0595936	0.137543	0.0696993	0.0592417	0.0344139	0.0395418	0.054054	0.0525975			0.0378105	0.0527817	0.0943816	0.111624	0.0543974	0.0596066	0.0684884	0.0936242	0.00808923
G	411	0.984041	1	1	0.870797	1	1	0.990436	1	1			0.0276426	0	0	0.223786	0	0	0.016565	0	0
A	412	1	1	1	0.943231	1	1	1	1	1			0	0	0	0.0983272	0	0	0	0	0
U	413	1	1	1	1	1	1	0.995163	1	1			0	0	0	0	0	0	0.0083784	0	0
G	414	1	1	1	1	1	1	1	1	1			0	0	0	0	0	0	0	0	0
A	415	1	1	1	0.966278	1	1	0.97862	1	1			0	0	0	0.0584087	0	0	0.0370317	0	0
C	416	0.093514	0.113123	0.104413	0.402404	0.319774	0.157115	0.0233791	0.134887	0.102158			0.0829356	0.0422641	0.10032	0.5181	0.352997	0.0571298	0.00908845	0.0241748	0.115361
U	417	0.00459962	0.00372995	0.0297603	0.0236389	0.0106943	0.0163025	0.0140859	0.00689667	0.00754323			0.00796678	0.00646046	0.00879535	0.0248878	0.018523	0.0282368	0.0159945	0.00597638	0.0130653
U	418	0.00702888	0.0179893	0.0324283	0.00329243	0.0206119	0.0264458	0.0281718	0.0114904	0			0.0121744	0.0236364	0.0333821	0.00570266	0.0202347	0.0297709	0.031989	0.019902	0
U	419	0.0422958	0.0315881	0.0101987	0.0509823	0.0845104	0.0682864	0.0480892	0.057948	0.040938			0.0147597	0.0337445	0.0176647	0.0185199	0.0564889	0.0215036	0.0485345	0.0354935	0.0114164
A	420	0.0638093	0.0515022	0.0102884	0.0921623	0.0803049	0.0491586	0.0810813	0.10772	0.0681929			0.0700178	0.0245562	0.0178201	0.0465466	0.0158529	0.0479748	0.0256454	0.0176895	0.0416234
G	421	0.0568961	0.0302672	0.0102585	0.0319583	0.024565	0.00344139	0.0444945	0.0850829	0.0486453			0.0616477	0.02622	0.0102886	0.0553534	0.0269987	0.00596066	0.0432006	0.0244129	0.0172029
G	422	0.0684929	0.041457	0	0.0319583	0.0418062	0.00688278	0.050712	0.0531823	0.0453661			0.0553951	0.0393653	0	0.0553534	0.0381897	0.0119213	0.0486757	0.00743289	0.0408936
A	423	0.136391	0.104166	0.0468778	0.0860645	0.0872402	0.0687216	0.0844223	0.118243	0.143584			0.0727973	0.00549055	0.0129329	0.0647527	0.0109924	0.0237624	0.0770583	0.0490515	0.0918345
U	424	0.265288	0.298342	0.264896	0.357405	0.289088	0.272532	0.171175	0.226478	0.316225			0.119231	0.0165379	0.0688215	0.11825	0.0399303	0.0331036	0.148797	0.0436819	0.106747
A	425	1	1	1	0.949816	1	1	0.980983	1	1			0	0	0	0.0869219	0	0	0.0329383	0	0
A	426	1	1	1	1	1	1	1	1	1			0	0	0	0	0	0	0	0	0
A	427	1	1	1	1	1	1	1	1	1			0	0	0	0	0	0	0	0	0
U	428	0.827915	0.847367	0.869309	1	0.841873	0.846252	0.913857	0.913213	0.866632			0.0600195	0.0573092	0.117709	0	0.11087	0.161837	0.0802686	0.0955573	0.0859296
U	429	0.965642	0.945989	0.989038	0.903722	0.970609	0.976392	0.928991	1	0.994947			0.0595097	0.093549	0.018987	0.166759	0.0294527	0.0408909	0.122991	0	0.00875215
A	430	0.129775	0.149854	0.159478	0.424567	0.237071	0.139616	0.123206	0.168746	0.167597			0.0603965	0.0233162	0.0416214	0.388752	0.145681	0.13736	0.0776662	0.101969	0.0391347
U	431	0.0428701	0.0575386	0.050591	0.0614815	0.0524568	0.0510428	0.0295632	0.0776384	0.0374208			0.0388932	0.00868556	0.0363913	0.0537028	0.021517	0.0202434	0.0357734	0.0612724	0.0129001
C	432	0.0326379	0.0466001	0.0644731	0.0731083	0.0712076	0.0625977	0.0298227	0.0137933	0.0855572			0.0565306	0.0641068	0.0471452	0.080756	0.0751266	0.0619553	0.0426573	0.0119528	0.0255122
U	433	0.0108793	0.0469355	0.118717	0.0972342	0.171765	0.116793	0.0592594	0.10303	0.108983			0.0188435	0.0407782	0.0901467	0.101434	0.0550219	0.02595	0.0530407	0.0939706	0.026247
U	434	0.00815949	0.00920844	0.0596702	0.0527768	0.084525	0.0618375	0.0864593	0.0399486	0.0409215			0.0141326	0.0159495	0.0436193	0.0748865	0.065842	0.0452858	0.0865526	0.0373073	0.0282263
A	435	0	0.0173288	0.0327719	0.114258	0.134179	0.0731395	0.0543067	0.0105549	0.0621478			0	0.0168112	0.0294883	0.111931	0.10678	0.0679156	0.0539247	0.0182816	0.0651137
A	436	0	0	0.0870119	0.0572638	0.102004	0.0370596	0.0179735	0	0.021809			0	0	0.10923	0.0593649	0.110329	0.0229111	0.0311311	0	0.0285417
A	437	0.00815949	0	0.0834927	0.0553537	0.0310974	0.0207571	0.0431365	0	0.0188581			0.0141326	0	0.109677	0.0533867	0.0199724	0.0272541	0.0747146	0	0.0326631
G	438	0.0686995	0.0649248	0.159997	0.158169	0.155681	0.164469	0.145713	0.178074	0.19436			0.0677283	0.0580689	0.121272	0.11377	0.0956527	0.102222	0.052179	0.00517354	0.0178442
C	439	0.00815949	0	0.0127026	0.0246129	0.0101118	0.006521	0	0.00675674	0.00737909			0.0141326	0	0.0220016	0.0343976	0.0175141	0.0112947	0	0.011703	0.00639522
C	440	0	0	0	0.0454015	0.016853	0.00344139	0.00718941	0	0.0230812			0	0	0	0.0531646	0.0291902	0.00596066	0.0124524	0	0.0307046
G	441	0.101551	0.0750727	0.058431	0.36785	0.275099	0.0895888	0.0442619	0.23912	0.148124			0.111156	0.0584101	0.0622204	0.298589	0.206813	0.0800536	0.0386453	0.0973764	0.0740049
A	442	0.016319	0.0142593	0.0659916	0.0548367	0.034963	0.0248513	0.061816	0.0110387	0.0608303			0.0282653	0.0173454	0.040014	0.0329855	0.0374917	0.0430436	0.0299873	0.011517	0.0414775
G	443	0.0380776	0.0111898	0	0.0948329	0.0177509	0.0177509	0.0468243	0.0335357	0.0115857			0.0659523	0.0193814	0	0.0503262	0.0307455	0.0307455	0.0437104	0.0345093	0.0200671
A	444	0.0929328	0.0848955	0.0743581	0.173125	0.153631	0.0908563	0.102996	0.133939	0.124726			0.126215	0.0967463	0.0423656	0.0473242	0.0690743	0.117583	0.0447778	0.0538079	0.0646601
U	445	0	0.0182682	0.0307756	0.0500083	0.010471	0.0168819	0.0509657	0	0.0343057			0	0.0234854	0.0308657	0.0253744	0.0106551	0.0151632	0.0173465	0	0.0301468
C	446	0.26067	0.28402	0.666667	0.77765	0.614751	0.861927	0.471457	0	1			0.238529	0.0936603	0.57735	0.280938	0.0279953	0.23915	0.143826	0	0
A	447	0.760555	0.816001	0.808456	0.863759	0.828079	0.746736	0.764152	0.701041	0.81085			0.188699	0.0596982	0.0907751	0.119352	0.149551	0.050953	0.0519837	0.0742399	0.0691297
U	448	0.310548	0.374251	0.347691	0.348782	0.351239	0.319989	0.358576	0.355404	0.348726			0.113255	0.026133	0.0454742	0.0730967	0.0752764	0.0574762	0.0471974	0.0764028	0.0231029
G	449	0.0388722	0.0588595	0.0426271	0.0784307	0.0594359	0.0032605	0.0309218	0.0500078	0.0302058			0.0584361	0.027383	0.0370183	0.0285824	0.0588282	0.00564735	0.0269751	0.0437313	0.0139839
U	450	0.0605786	0.0461264	0.058032	0.0515593	0.0275472	0.0632157	0.0411535	0.0216255	0.0153574			0.0225879	0.0480799	0.0504803	0.0453422	0.0255828	0.0592104	0.0166456	0.0188383	0.0177277
C	451	0.0298975	0.00920844	0.0500535	0.00330742	0	0.0206483	0.0382108	0.0242083	0.00377161			0.0517841	0.0159495	0.0106754	0.00572861	0	0.035764	0.0439721	0.0217813	0.00653263
G	452	0.113449	0.0438661	0.0840346	0.133267	0.0872111	0.0700245	0.0575757	0.197225	0.0651108			0.0273851	0.0380128	0.0431017	0.0614989	0.0320115	0.0618421	0.06372	0.0282583	0.063767
A	453	0.169796	0.107925	0.0683803	0.174099	0.184384	0.166892	0.130197	0.213397	0.167552			0.0969808	0.0587831	0.0669257	0.0646238	0.0495721	0.133185	0.0319723	0.0711355	0.123191
A	454	0.315579	0.299191	0.35686	0.297201	0.348616	0.255359	0.308875	0.389372	0.327934			0.0359426	0.106066	0.0393295	0.120396	0.0371393	0.0975109	0.0551624	0.021231	0.0954301
G	455	0.542705	0.560745	0.575366	0.521787	0.520352	0.502423	0.4979	0.583186	0.506609			0.064051	0.0591263	0.0743352	0.0556213	0.00795459	0.0295118	0.0496329	0.0575629	0.0508353
U	456	0.301587	0.20263	0.392626	0.378305	0.337585	0.747858	0.246519	0.294046	0.673488			0.127635	0.1437	0.340264	0.120485	0.108553	0.297326	0.119989	0.0399431	0.146234
A	457	0.0808321	0.104592	0.0890425	0.382803	0.338064	0.105636	0.0548745	0.15676	0.125059			0.140005	0.101259	0.0771133	0.53836	0.355899	0.158236	0.0817963	0.0105779	0.0968079
U	458	0.0377416	0.0974694	0.0860608	0.113771	0.0919554	0.065389	0.0179735	0.144634	0.0529094			0.0411393	0.0061234	0.0570494	0.103517	0.0557867	0.0382096	0.0311311	0.0474304	0.0535236
G	459	0.118315	0.229282	0.10825	0.124053	0.171901	0.23424	0.124057	0.305128	0.270236			0.0812964	0.189064	0.0639083	0.0480515	0.0367353	0.0478697	0.107472	0.105246	0.0611816
A	460	0	0.0223797	0.0239765	0.0101358	0.00712951	0.0503546	0	0.0035183	0.138935			0	0.0387628	0.0330914	0.00988743	0.0123487	0.0441764	0	0.00609387	0.0313189
C	461	0	0.0285187	0.102555	0.0655195	0.12602	0.307779	0.0102317	0.00383014	0.551351			0	0.0346908	0.0980954	0.0598068	0.0139837	0.159931	0.0121122	0.006634	0.0775136
G	462	0.0140578	0.0682272	0.0932137	0.1061	0.081829	0.039052	0.0439696	0.110163	0.0180374			0.0243488	0.0882177	0.120028	0.0734345	0.071086	0.06764	0.0399351	0.0238963	0.0312417
A	463	0	0	0.0324283	0.00330742	0	0	0	0	0.00360748			0	0	0.0333821	0.00572861	0	0	0	0	0.00624833
C	464	0	0	0.0222296	0.231807	0.0855541	0	0.0354216	0	0.0620904			0	0	0.0385028	0.329805	0.148184	0	0.0354078	0	0.0793691
U	465	0.0276569	0.0892293	0.115418	0.114752	0.0603046	0.103099	0.0720477	0.133811	0.0729128			0.0239615	0.0577192	0.0414892	0.0308039	0.0448013	0.0727901	0.0319559	0.096569	0.0977454
U	466	0	0	0.0238568	0.0274184	0.0178238	0.130777	0.0517109	0.014385	0.153397			0	0	0.0256545	0.0164928	0.0308717	0.113725	0.0370418	0.0160296	0.0945025
C	467	0	0	0.0271966	0.0430601	0.0213885	0.0340521	0	0	0.0746939			0	0	0.0471059	0.0655734	0.037046	0.0431609	0	0	0.0647993
A	468	0.00543966	0.0074599	0.00679915	0.0241259	0	0	0	0.0444025	0.0308953			0.00942176	0.0129209	0.0117765	0.0218584	0	0	0	0.0408648	0.0535123
G	469	0	0	0.00339957	0	0.0134824	0.0172069	0	0.0246281	0.0216449			0	0	0.00588823	0	0.0233522	0.0298033	0	0.0426571	0.03749
C	470	0	0.0214864	0	0	0.00337059	0.0206483	0.0215682	0.0243482	0			0	0.0372155	0	0	0.00583804	0.035764	0.0373573	0.0266225	0
C	471	0.0222172	0.0298567	0.023797	0.0207885	0.00674119	0.0441954	0.0946212	0.0789619	0.00360748			0.0211774	0.0439802	0.0412176	0.0213243	0.0116761	0.0531989	0.0861951	0.0722916	0.00624833
U	472	0.505695	0.492073	0.393095	0.479064	0.397775	0.412545	0.522131	0.744648	0.409306			0.117835	0.087988	0.141492	0.0944215	0.0589543	0.0948296	0.11831	0.0224706	0.125329
A	473	0.99094	1	1	0.933979	0.991472	0.986	1	1	0.987254			0.0156924	0	0	0.0707343	0.0104255	0.0121542	0	0	0.0220771
G	474	0.0271983	0.0200904	0	0	0	0	0.0483821	0.0515151	0.0347572			0.0471088	0.0347976	0	0	0	0	0.0706115	0.0467416	0.0602013
G	475	0.0171136	0.0200904	0.00679915	0.0142037	0	0	0.0287577	0.057992	0.0231715			0.0211774	0.0347976	0.0117765	0.0246015	0	0	0.0498097	0.0672794	0.0401342
U	476	0.145958	0.105561	0.0509936	0.183459	0.0837676	0.120199	0.182207	0.218894	0.208071			0.0869569	0.0529034	0.0883235	0.0351559	0.0852406	0.0452439	0.0586439	0.0579358	0.097836
A	477	0.99351	1	0.996935	0.999202	1	0.986196	0.990436	1	0.994947			0.0112416	0	0.00530848	0.00138211	0	0.0239099	0.016565	0	0.00875215
U	478	1	1	1	1	1	1	1	1	1			0	0	0	0	0	0	0	0	0
U	479	1	1	1	1	1	1	1	1	1			0	0	0	0	0	0	0	0	0
G	480	1	1	1	1	1	1	1	1	1			0	0	0	0	0	0	0	0	0
A	481	0.830525	0.95288	0.894248	0.87906	0.917526	0.856623	0.932229	0.83512	0.898394			0.120333	0.0687967	0.0779303	0.143127	0.103005	0.134356	0.101664	0.0833925	0.0774402
U	482	1	1	1	0.96957	1	1	1	1	1			0	0	0	0.052706	0	0	0	0	0
A	483	0.124192	0.0712677	0.0751495	0.152778	0.147307	0.121069	0.0792371	0.160902	0.108909			0.0312085	0.0625403	0.0659611	0.0265667	0.0484382	0.0704342	0.0385105	0.0104073	0.0413671
C	484	0.027398	0	0.030656	0.0390601	0.0426605	0.0284014	0.0157368	0.0531823	0			0.0237293	0	0.0367473	0.0676541	0.0426023	0.0491927	0.0272569	0.00743289	0
C	485	0.0911935	0.0585345	0.027376	0.105782	0.0982791	0.0987542	0.0580883	0.053838	0.0561477			0.0832714	0.0767796	0.0314515	0.157559	0.0285662	0.0497607	0.0462964	0.0466262	0.0493565
G	486	0.440923	0.379638	0.400159	0.352333	0.388144	0.438486	0.438951	0.423391	0.421322			0.0935483	0.10819	0.0185583	0.075082	0.0213712	0.0695015	0.128554	0.0625995	0.0985547
A	487	0.86248	0.842021	0.708015	0.798795	0.793947	0.833825	0.840905	0.889005	0.838241			0.11986	0.138223	0.191298	0.209015	0.0589055	0.0913666	0.0695622	0.109818	0.146079
A	488	0.671511	0.637713	0.515442	0.574032	0.509171	0.620923	0.562758	0.551241	0.679849			0.155246	0.0395776	0.036623	0.104657	0.134993	0.132067	0.078219	0.0633856	0.0959206
G	489	0.673713	0.665581	0.618146	0.602387	0.68342	0.797783	0.739499	0.792613	0.866433			0.191664	0.211158	0.0907133	0.271935	0.0569342	0.178856	0.138194	0.0994012	0.181205
C	490	0.036611	0	0.0158783	0.333333	0.153284	0.0423865	0.0259961	0	0.0983823			0.0317823	0	0.027502	0.57735	0.265496	0.0734156	0.0450266	0	0.0631765
U	491	0.0271983	0	0	0	0	0.0163025	0.0309218	0	0.0876501			0.0471088	0	0	0	0	0.0282368	0.0269751	0	0.0774972
G	492	0.0135991	0	0	0.0296319	0	0.019563	0.0472656	0	0.0494825			0.0235544	0	0	0.0513239	0	0.0338841	0.0818665	0	0.0458466
U	493	0	0	0.0158783	0.00329243	0	0.013042	0.111599	0	0.00386192			0	0	0.027502	0.00570266	0	0.0225894	0.124613	0	0.00668903
U	494	0	0	0.00952698	0	0	0	0.0485028	0.0191507	0.0154477			0	0	0.0165012	0	0	0	0.0202528	0.03317	0.0267561
G	495	0	0.0399033	0	0	0	0	0	0	0			0	0.0691145	0	0	0	0	0	0	0
C	496	0	0.110074	0.0376944	0.0106528	0.0471883	0	0.0052456	0.0472971	0.00377161			0	0.15353	0.0566861	0.0184511	0.0817326	0	0.00908565	0.0431258	0.00653263
C	497	0.096413	0.290195	0.17657	0.111562	0.187245	0.11853	0.103295	0.154941	0.0838785			0.0845853	0.181186	0.120262	0.130903	0.0655258	0.106584	0.0478787	0.137915	0.0733206
U	498	0.0801849	0.263071	0.157661	0.0669505	0.186604	0.146497	0.13859	0.0881813	0.0800166			0.0714421	0.150589	0.0408588	0.0993459	0.10928	0.12993	0.0526099	0.0765732	0.0710644
G	499	0.0243876	0.14366	0.0649209	0.0284074	0.0825397	0.104003	0.0815066	0.0476089	0			0.00325649	0.131347	0.0583987	0.049203	0.0655102	0.121436	0.0706803	0.0413045	0
G	500	0.036107	0.150208	0.0682606	0.0284074	0.107003	0.0909992	0.084676	0.108655	0.0420296			0.0325321	0.0774139	0.0599214	0.049203	0.0933651	0.0798099	0.0313853	0.0460386	0.0369693
G	501	0.12073	0.180123	0.0820085	0.0588147	0.106464	0.168197	0.148596	0.148432	0.100734			0.0768856	0.13645	0.0740683	0.0585915	0.101541	0.114555	0.0531635	0.0698664	0.0282298
A	502	0.0997028	0.122482	0.0581516	0.0385431	0.0965317	0.153997	0.151352	0.0912799	0.0936997			0.119012	0.122253	0.0620411	0.0506237	0.0853081	0.0546445	0.0939104	0.076175	0.00767742
G	503	0.718865	0.789232	0.743753	0.659726	0.835571	0.733185	0.762878	0.767469	0.808023			0.126504	0.115337	0.151011	0.268189	0.142919	0.0974724	0.146847	0.0677253	0.0485074
A	504	1	1	1	1	1	1	1	1	1			0	0	0	0	0	0	0	0	0
A	505	1	1	1	0.989325	1	1	1	1	1			0	0	0	0.0184901	0	0	0	0	0
G	506	1	1	1	1	1	1	1	1	1			0	0	0	0	0	0	0	0	0
U	507	0.64755	0.715214	0.644373	0.640304	0.822538	0.594546	0.640245	0.676617	0.662439			0.125455	0.117963	0.0574931	0.0652238	0.14899	0.142517	0.0432754	0.0896407	0.0379958
U	508	0.0105433	0.0440884	0.0308653	0.0271898	0.0278627	0.0177509	0.00718941	0.0191507	0.0180374			0.0182616	0.0461664	0.0534603	0.025147	0.0267123	0.0307455	0.0124524	0.03317	0.0312417
C	509	0.00702888	0	0	0.00330742	0	0	0	0	0			0.0121744	0	0	0.00572861	0	0	0	0	0
C	510	0	0	0.00685896	0.00992225	0	0	0	0.0150087	0			0	0	0.0118801	0.0171858	0	0	0	0.017662	0
U	511	0.00815949	0.00613896	0.0204872	0.0375991	0.00674119	0	0	0.0248	0.030132			0.0141326	0.010633	0.0177429	0.0327123	0.0116761	0	0	0.0242361	0.0290349
G	512	0.00271983	0	0.0238867	0.00992225	0	0	0.0107841	0.00703659	0			0.00471088	0	0.021274	0.0171858	0	0	0.0186786	0.0121877	0
G	513	0	0	0.0531992	0.00661483	0	0.0097815	0	0	0			0	0	0.00343906	0.0114572	0	0.0169421	0	0	0
C	514	0.0382773	0.0640591	0.0307457	0.0274333	0.0178092	0.0412246	0.0651178	0.057852	0.0489901			0.0368169	0.0208101	0.0271535	0.0238029	0.0222689	0.0537101	0.0369667	0.0580529	0.0143252
A	515	0.0245171	0.0261096	0.0368133	0.0101658	0.0106943	0.006521	0.037305	0.0246281	0.0188745			0.017637	0.0452232	0.0123335	0.00993121	0.018523	0.0112947	0.0334703	0.0426571	0.00697859
G	516	0.0335414	0.0186497	0.0205769	0.0175111	0.00355018	0.0296342	0.0212753	0.0543657	0.00360748			0.0345369	0.0323023	0.0356402	0.0222961	0.00614909	0.0424397	0.0184302	0.0296307	0.00624833
C	517	0.0521988	0.0335695	0.0239466	0.0317148	0.0142299	0.040248	0	0.115208	0.071037			0.0454284	0.0581441	0.0259041	0.0466035	0.0123235	0.0249152	0	0.0300834	0.0282441
A	518	0.0325017	0.0186497	0.0102585	0.0593916	0.0320245	0.0402847	0.0471173	0.0696543	0.0459818			0.00849269	0.0323023	0.0102886	0.0713143	0.0282615	0.0391774	0.043684	0.0603318	0.0463472
G	519	0.0952121	0.066718	0.0575397	0.37176	0.194989	0.104189	0.0825331	0.097101	0.114089			0.0947624	0.0470286	0.0762608	0.447923	0.229693	0.062567	0.0248969	0.043613	0.0887859
A	520	1	1	1	0.949816	1	1	0.995163	1	1			0	0	0	0.0869219	0	0	0.0083784	0	0
G	521	0.00689943	0	0.00685896	0.0309693	0.00337059	0.0358655	0.0179735	0.0493521	0.0154477			0.0119502	0	0.0118801	0.0217182	0.00583804	0.0621209	0.0311311	0.0134991	0.0267561
G	522	0	0.0186497	0	0.0177546	0.0342884	0.0271693	0.00621751	0	0			0	0.0323023	0	0.0307519	0.0354427	0.0316652	0.00557839	0	0
C	523	0.0140578	0.0161842	0	0.13499	0.0736949	0.0585036	0	0.00675674	0.0108224			0.0243488	0.0151914	0	0.233809	0.0809962	0.101331	0	0.011703	0.018745
U	524	0.0409201	0.0449541	0.0205769	0.0802101	0.072292	0.0825579	0.0251629	0.0674594	0			0.0375523	0.0515972	0.0356402	0.092302	0.0523527	0.0985763	0.0435835	0.0245319	0
G	525	0.0334326	0.120379	0.0471316	0.0511959	0.0844813	0.0991147	0.0251629	0.0722051	0			0.0490602	0.0447623	0.0224017	0.0443927	0.0398252	0.0393814	0.0435835	0.0639331	0
A	526	0.570737	0.609196	0.569791	0.540362	0.654415	0.602517	0.570833	0.646331	0.49016			0.0772334	0.0939242	0.00712541	0.128435	0.059216	0.0701822	0.150544	0.0446766	0.0169971
A	527	1	1	1	1	1	1	1	1	1			0	0	0	0	0	0	0	0	0
U	528	0.846533	0.954629	0.912619	0.826156	0.887302	0.892364	0.896501	0.842557	0.869583			0.0639481	0.0785848	0.00647973	0.10823	0.0257072	0.0623654	0.0967831	0.0630227	0.0421183
G	529	0.0530526	0.0476421	0.027182	0.368045	0.230757	0.0927759	0.0543555	0.0377218	0.0542763			0.065684	0.0547859	0.0391211	0.547812	0.257701	0.0304845	0.0941464	0.0356861	0.0844001
U	530	0.0244785	0.0827549	0.0308354	0.0817531	0.0812903	0.0783943	0.085576	0.0153206	0.0460721			0.0423979	0.0349527	0.0448669	0.0367662	0.049115	0.0143156	0.0769001	0.026536	0.0531832
G	531	0.0287875	0.0812853	0.0444337	0.102298	0.0742191	0.0580343	0.0811751	0.0514711	0.0988173			0.0333124	0.0202656	0.041544	0.0400524	0.0656725	0.0215011	0.0294349	0.0367115	0.0668531
C	532	0.271494	0.342869	0.142514	0.361229	0.332254	0.31727	0.367378	0.194502	0.439146			0.0618717	0.0272566	0.0929028	0.139439	0.0667476	0.0489141	0.0592724	0.068831	0.0526058
U	533	1	1	1	1	1	1	1	1	1			0	0	0	0	0	0	0	0	0
U	534	1	1	1	1	1	1	1	1	1			0	0	0	0	0	0	0	0	0
U	535	1	1	1	0.930061	1	1	1	1	1			0	0	0	0.121138	0	0	0	0	0
A	536	0.259498	0.364896	0.254413	0.216305	0.243863	0.201707	0.276264	0.19461	0.266997			0.0516542	0.10185	0.053003	0.0599593	0.0636641	0.0578187	0.0712761	0.0504968	0.067348
A	537	0.144796	0.2177	0.136163	0.178167	0.139217	0.175336	0.149176	0.095002	0.252256			0.0606459	0.056039	0.10364	0.0906714	0.0751558	0.10634	0.0957786	0.0570538	0.0609604
C	538	0.00815949	0.0074599	0.0349322	0.0142037	0.00337059	0.0197439	0	0	0.00386192			0.0141326	0.0129209	0.0605044	0.0246015	0.00583804	0.0257786	0	0	0.00668903
G	539	0.087182	0.105619	0.0410641	0	0.0342884	0.0568756	0.0179735	0.0191507	0.053525			0.0311404	0.0765846	0.0471772	0	0.0354427	0.0493308	0.0311311	0.03317	0.0479835
A	540	0.0749724	0.148573	0.117777	0.0899975	0.0631073	0.107883	0.0595799	0.0608106	0.0609779			0.0366973	0.103965	0.0484959	0.0905535	0.01217	0.0464745	0.0548043	0.0221412	0.0538163
A	541	0.0810772	0.16085	0.0579423	0.067209	0.0663129	0.124691	0.0606122	0.0884932	0.0681026			0.0301834	0.0964537	0.0614507	0.107968	0.021822	0.0710935	0.0547124	0.0551935	0.0457681
C	542	0.00543966	0.077304	0.0273461	0.089222	0.0552595	0.100565	0.00472656	0.0513631	0.0420296			0.00942176	0.0535517	0.0258746	0.0787699	0.0348869	0.0705549	0.00818665	0.0517104	0.0369693
G	543	0	0.0074599	0.00952698	0	0	0.0434718	0.00472656	0.00337837	0			0	0.0129209	0.0165012	0	0	0.0377888	0.00818665	0.00585151	0
C	544	0.146056	0.0987904	0.102073	0.183384	0.202984	0.227937	0.165453	0.16045	0.104579			0.0831962	0.0213769	0.0463521	0.0643732	0.0212906	0.0259887	0.0654967	0.0019527	0.0506226
U	545	0	0.0223797	0	0	0.00337059	0.0434718	0.00708984	0	0.00737909			0	0.0387628	0	0	0.00583804	0.0377888	0.01228	0	0.00639522
C	546	0.116428	0.0760857	0.0614316	0.115895	0.100917	0.105311	0.0857417	0.151047	0.101169			0.0365488	0.033305	0.0541036	0.0584021	0.0184228	0.0189786	0.0413337	0.043183	0.00348282
G	547	0.0105433	0.0261096	0.00952698	0.0564883	0.0498774	0.0404289	0.0491157	0	0.0144299			0.0182616	0.0452232	0.0165012	0.080101	0.0687726	0.0187091	0.0442119	0	0.0249933
U	548	0	0	0	0	0.00355018	0.00355018	0.0052456	0	0			0	0	0	0	0.00614909	0.00614909	0.00908565	0	0
C	549	0.00702888	0.0309277	0	0.0464274	0.0569486	0.0213011	0.0173215	0.0482326	0.00721495			0.0121744	0.0284384	0	0.0342938	0.0538094	0.0368946	0.0151881	0.0461297	0.0124967
U	550	0.0197426	0.0469355	0	0.0614815	0.0462835	0.0142007	0.046719	0.0301894	0.0593036			0.017216	0.0407782	0	0.0537028	0.0482297	0.0245964	0.0431507	0.0438064	0.0260187
C	551	0.0520694	0.0987904	0.0137179	0.0962602	0.0560215	0.0347403	0.0315012	0.0729887	0.0264916			0.0517488	0.0213769	0.0237601	0.0847745	0.0272156	0.0362152	0.0361027	0.0692978	0.0363162
U	552	0.452149	0.502137	0.318812	0.418459	0.374468	0.380159	0.349277	0.381979	0.438563			0.0646056	0.0695007	0.0972283	0.200223	0.036667	0.0498541	0.0235822	0.0841711	0.0236551
A	553	0.675908	0.753629	0.631865	0.623194	0.708869	0.651494	0.621013	0.724817	0.661089			0.0834497	0.0962219	0.147895	0.223561	0.0213953	0.10735	0.0658853	0.115831	0.121128
U	554	0.613482	0.751088	0.451012	0.662445	0.647014	0.749088	0.661841	0.811288	0.728663			0.136147	0.0279381	0.286336	0.148853	0.0788809	0.146218	0.108327	0.16386	0.0745146
A	555	0.744489	0.850613	0.791507	0.798075	0.803714	0.836455	0.837492	0.795731	0.851998			0.1711	0.0597514	0.0931789	0.213912	0.0565352	0.141643	0.099296	0.076699	0.0992044
G	556	0.056669	0.0329091	0.0685896	0.110115	0.0552449	0.0923394	0.0933628	0.137114	0.0705117			0.058745	0.0492412	0.118801	0.0706975	0.0314395	0.0903093	0.143683	0.0870409	0.0680408
G	557	0.0252979	0	0	0	0	0	0	0	0			0.0438173	0	0	0	0	0	0	0	0
C	558	0.036797	0	0	0	0	0.0032605	0.00359471	0.0301894	0.0262372			0.0637342	0	0	0	0	0.00564735	0.00622621	0.0438064	0.0364752
C	559	0.00689943	0	0	0.158037	0.0570361	0.0032605	0	0	0.00360748			0.0119502	0	0	0.273727	0.0987894	0.00564735	0	0	0.00624833
U	560	0.00271983	0.0395032	0	0.0172676	0.0106943	0.006521	0.00472656	0.00766029	0.0150865			0.00471088	0.0391689	0	0.0161342	0.018523	0.0112947	0.00818665	0.013268	0.0261305
G	561	0.129128	0.183071	0.0817247	0.212301	0.129838	0.134546	0.110932	0.0924313	0.115894			0.0440869	0.0747965	0.0627788	0.0758598	0.0640222	0.0704219	0.0215864	0.0188062	0.0690934
A	562	0.0177787	0.0423964	0.0170577	0.00661483	0	0.0262649	0	0	0.0259992			0.0165137	0.0417451	0.0155987	0.0114572	0	0.0369138	0	0	0.0125042
C	563	0.00459962	0.0324249	0.023409	0.0402996	0.0283239	0.0666571	0.0157368	0.0261873	0.142017			0.00796678	0.033628	0.00627067	0.0352952	0.0406172	0.0602899	0.0272569	0.0290607	0.0128131
U	564	0.0478898	0.102401	0.0848705	0.115269	0.0631656	0.100384	0.0752499	0.0940665	0.150176			0.0375502	0.0969723	0.0571846	0.0413052	0.0493897	0.0733855	0.0443821	0.0328018	0.0315425
A	565	0.19417	0.189079	0.140574	0.176159	0.175107	0.139654	0.153383	0.193223	0.165516			0.0659231	0.0133179	0.0252183	0.0329727	0.0338254	0.0406061	0.00726296	0.0183925	0.0337415
C	566	0.125355	0.0669233	0.0377243	0.440977	0.382027	0.189864	0.0645871	0.0407443	0.363636			0.108575	0.0123913	0.0653404	0.488113	0.3828	0.0605346	0.0921842	0.0360177	0.14147
A	567	0.0461257	0.05952	0.0433586	0.0896154	0.0273531	0	0.059833	0.0407763	0.0230812			0.0625258	0.0374176	0.0258108	0.0700189	0.030772	0	0.052027	0.046831	0.0307046
G	568	0.0432585	0.0279318	0.0317566	0.336884	0.160191	0.0168819	0.0236328	0.00766029	0.0252523			0.0633525	0.0255832	0.055004	0.5743	0.250316	0.0151632	0.0409332	0.013268	0.0437383
U	569	0	0.0186497	0.0455788	0.0167806	0	0	0.0181001	0	0			0	0.0323023	0.0431271	0.0205418	0	0	0.0254583	0	0
G	570	0.0269009	0.0580228	0	0.194328	0.106287	0.0307929	0.0545874	0	0			0.0407649	0.0351589	0	0.294668	0.112292	0.027587	0.047382	0	0
A	571	0.03163	0.0626921	0.023797	0.0502818	0.0309178	0.013042	0.0527765	0.0182472	0			0.0547847	0.0433498	0.0412176	0.0254793	0.0303521	0.0225894	0.0193759	0.0173245	0
G	572	0	0.0122779	0.0272564	0.0296918	0.00337059	0.013042	0	0.0101351	0			0	0.021266	0.0311382	0.026167	0.00583804	0.0225894	0	0.0175545	0
G	573	0.0846302	0.080113	0.0742684	0.0758907	0.0762888	0.0427483	0.0740249	0.0994359	0.0839688			0.0363123	0.0667127	0.0604256	0.0658905	0.0661457	0.0571013	0.0573261	0.0241843	0.0727344
A	574	0.13601	0.173983	0.181622	0.143669	0.173971	0.1561	0.164979	0.184519	0.158613			0.0657061	0.0171698	0.0803959	0.0607225	0.0370283	0.0342993	0.053252	0.0214477	0.0764082
U	575	1	1	1	1	1	1	1	1	1			0	0	0	0	0	0	0	0	0
U	576	1	1	1	1	1	1	1	1	1			0	0	0	0	0	0	0	0	0
U	577	1	1	1	1	1	1	1	1	1			0	0	0	0	0	0	0	0	0
C	578	0.613968	0.590499	0.581785	0.51558	0.603834	0.69196	0.638142	0.662148	0.67091			0.0196679	0.0408991	0.200489	0.1389	0.0248796	0.0836444	0.131189	0.0434452	0.0599893
A	579	1	1	1	1	1	1	1	1	1			0	0	0	0	0	0	0	0	0
A	580	0.819342	0.799492	0.708119	0.685323	0.733521	0.729455	0.77666	0.779863	0.795251			0.0616458	0.0544752	0.186514	0.141873	0.0709819	0.0633131	0.0626579	0.029152	0.0701399
U	581	0.913557	0.921853	0.841829	0.803506	0.884184	0.870918	0.961869	0.941539	0.913185			0.0767739	0.0669471	0.0855874	0.107395	0.0315323	0.028574	0.0281999	0.0715277	0.0298798
U	582	0.158024	0.112314	0.0800975	0.229017	0.137744	0.10158	0.138584	0.12075	0.159455			0.0729942	0.0817694	0.0211154	0.316091	0.112916	0.0306517	0.00425186	0.0169167	0.0672986
U	583	0.166404	0.107924	0.0993754	0.106182	0.133315	0.126141	0.205513	0.167767	0.130521			0.0352112	0.0695893	0.0264053	0.0919582	0.0278853	0.0377324	0.0472594	0.0299284	0.0240558
C	584	0.0137989	0.00372995	0	0.00992225	0.0106943	0	0.0026228	0.0035183	0.0180374			0.0239003	0.00646046	0	0.0171858	0.018523	0	0.00454282	0.00609387	0.0312417
U	585	0.0142189	0	0.0222296	0	0	0	0.0150578	0.0114904	0			0.0180292	0	0.0385028	0	0	0	0.0130802	0.019902	0
C	586	0.0306219	0.0171235	0.0224535	0.0342917	0.0178238	0.0233662	0.0605788	0.0804451	0.0757526			0.00266704	0.0207372	0.0304878	0.0297536	0.0308717	0.0206423	0.0335507	0.0497556	0.0381117
A	587	0.00271983	0.0133936	0.0412836	0.0165371	0	0	0.0427382	0.0229809	0.0268528			0.00471088	0.0231984	0.0715052	0.0286431	0	0	0.0425405	0.039804	0.0291944
C	588
U	589
G	590
G	591	0.139206	0.123728	0.108325	0.0916004	0.217617	0.0949124	0.156812	0.28575	0.200101			0.0488857	0.0391715	0.102223	0.0137754	0.0582678	0.105549	0.0443865	0.0958768	0.139377
G	592	0.0229981	0.050226	0.0356937	0.00987729	0.0178238	0	0.022501	0.0415079	0.115496			0.0398339	0.086994	0.0383366	0.017108	0.0308717	0	0.03012	0.0546413	0.162434
C	593	0.0531545	0.040694	0	0.154744	0.11042	0.0247425	0.00472656	0	0.104686			0.0594113	0.018518	0	0.268025	0.139616	0.0343048	0.00818665	0	0.0106802
G	594	0.0114991	0.0290199	0.00342948	0.00355092	0.0462106	0.0319516	0.039342	0.026811	0.03037			0.0199169	0.0260087	0.00594004	0.00615037	0.0480196	0.0553418	0.0681424	0.046438	0.0180281
A	595
G	596
U	597	0	0.0378008	0.0270026	0	0.0426022	0.0426022	0	0	0			0	0.017008	0.0296116	0	0.0737891	0.0737891	0	0	0
C	598	0.0276569	0.136033	0.0614316	0.0588147	0.0462689	0.0742647	0.0611974	0.0836636	0			0.0239615	0.0275552	0.0541036	0.0585915	0.0432025	0.0291915	0.00531773	0.0540547	0
A	599	0.0351444	0.0484038	0.00342948	0.348032	0.128127	0.0761483	0.0078684	0.0204102	0			0.0608719	0.0503251	0.00594004	0.521984	0.119032	0.0659853	0.0136285	0.0267366	0
U	600	0.00351444	0.0927816	0.0102286	0.0373406	0	0.00344139	0	0.0135135	0			0.00608719	0.0853147	0.0101989	0.0252442	0	0.00596066	0	0.023406	0
G	601	0.144621	0.170988	0.215793	0.138493	0.253921	0.226561	0.208363	0.169866	0.195558			0.0317902	0.0861787	0.0635903	0.121524	0.129541	0.124121	0.0102013	0.091655	0.0423904
U	602	0.270654	0.309913	0.245931	0.244712	0.247403	0.280863	0.282354	0.230493	0.252346			0.0547105	0.0127	0.0976872	0.0757569	0.0981113	0.04274	0.0381685	0.0309046	0.0647789
A	603	1	1	1	1	1	1	1	1	1			0	0	0	0	0	0	0	0	0
U	604	0.861081	0.853682	0.74442	0.903722	0.853028	0.852591	0.940114	0.812151	0.823675			0.0408559	0.0545279	0.06132	0.166759	0.0486949	0.103797	0.0640823	0.0563008	0.0319888
A	605	1	1	1	1	1	1	1	1	1			0	0	0	0	0	0	0	0	0
C	606	0.301347	0.315744	0.247245	0.369271	0.248758	0.278906	0.34465	0.287881	0.345389			0.0759556	0.0397794	0.152057	0.143497	0.0815926	0.084918	0.0253889	0.0665403	0.0520798
A	607	0.0903399	0.0710348	0.0495757	0.0345352	0.0626899	0.0684319	0.104979	0.0610465	0.0833123			0.0838187	0.00696276	0.0181186	0.0322685	0.0274698	0.0167918	0.0432397	0.052869	0.0422269
C	608	0.0480509	0.0128358	0.0101987	0.00710184	0.0106943	0.0202866	0.0961995	0.0698582	0.0457438			0.0600326	0.0111475	0.0176647	0.0123007	0.018523	0.0206578	0.0124423	0.0502233	0.0509491
A	609	0.00689943	0	0	0.0595222	0.0249533	0	0	0	0.00772383			0.0119502	0	0	0.0940209	0.0432203	0	0	0	0.0133781
U	610	0.041526	0	0.0134641	0.0390601	0.0249241	0.112341	0.0783532	0.0788419	0.0226626			0.0546896	0	0.0158048	0.0676541	0.0269191	0.132299	0.0554253	0.0683616	0.0231883
G	611	0.0206983	0.0558637	0	0	0.0142007	0.0382904	0.0160297	0.0150087	0.0115857			0.0358505	0.0511664	0	0	0.0245964	0.036327	0.0161782	0.017662	0.0200671
G	612	0	0	0	0	0	0.0429292	0.00236328	0.0114904	0.00772383			0	0	0	0	0	0.0499916	0.00409332	0.019902	0.0133781
C	613	0.0185279	0.0290765	0.0205769	0.023564	0.0307237	0.0481794	0.057117	0.0687068	0.0305341			0.0173903	0.0344598	0.0356402	0.0247706	0.0363029	0.0834492	0.0494684	0.0606692	0.0264489
U	614	0.00229981	0.0335695	0.0412836	0	0	0.0103242	0.0380116	0.0114904	0.0115857			0.00398339	0.0581441	0.0715052	0	0	0.017882	0.035726	0.019902	0.0200671
C	615	0.0453448	0.0767751	0.0376346	0.0248564	0.00712951	0.0206483	0.099888	0.0772706	0.0229909			0.0195584	0.0783751	0.0416027	0.0430526	0.0123487	0.035764	0.030392	0.0806193	0.0231736
G	616	0.124787	0.138602	0.0847363	0.0782321	0.042777	0.081508	0.188745	0.10786	0.146773			0.00679836	0.0858563	0.0577929	0.0519537	0.074092	0.0949957	0.0930121	0.0237551	0.0718364
U	617	0.703372	0.810795	0.512418	0.742779	0.761716	0.789628	0.879114	0.821091	0.814451			0.0394198	0.169552	0.451894	0.28003	0.218828	0.233256	0.209381	0.0256547	0.197963
A	618	1	1	0.895314	1	1	1	1	1	1			0	0	0.181321	0	0	0	0	0	0
G	619
A	620
A	621
A	622	0.202854	0.306128	0.148074	0.162457	0.188026	0.250179	0.189484	0.186498	0.179437			0.0384122	0.126277	0.0541547	0.0308446	0.113668	0.0362454	0.0553537	0.0276102	0.0134617
A	623	0.433261	0.317428	0.304273	0.340905	0.362565	0.376139	0.338499	0.373116	0.296292			0.0197109	0.140264	0.0407668	0.0582509	0.0941226	0.0584383	0.0580551	0.0559674	0.0225823
A	624	0.161773	0.0323683	0.0526318	0.119154	0.110776	0.118426	0.0942287	0.0216255	0.0304438			0.0338274	0.0303827	0.0367497	0.0977945	0.0691417	0.0793573	0.0404956	0.0188383	0.0285327
U	625	0.471322	0.135828	0.142584	0.37497	0.690603	0.478734	0.15834	0.109011	0.139648			0.502461	0.0308656	0.0631481	0.54177	0.375372	0.295314	0.274253	0.0460733	0.0750256
A	626	0.042625	0.156817	0.129051	0.2158	0.0959668	0.240288	0.0356542	0.225167	0.461568			0.0239788	0.255831	0.18382	0.136959	0.105603	0.169805	0.0379177	0.0725281	0.504412
G	627
C	628
C	629
A	630
A	631
G	632
C	633
U	634
A	635
A	636	0.671452	0.687428	0.579591	0.685627	0.699354	0.514638	0.718411	0.594612	0.729631			0.00798202	0.0696588	0.129827	0.175072	0.0370804	0.303602	0.046115	0.0220741	0.0432696
U	637	0.643602	0.55226	0.624334	0.765544	0.756021	0.497272	0.645777	0.607298	0.821402			0.0851536	0.0557836	0.0606772	0.0785804	0.0870536	0.441109	0.0355576	0.0706001	0.100873
A	638	0.624259	0.368964	0.728781	0.63597	0.612751	0.730037	0.709769	0.778444	0.335568			0.0839958	0.311646	0.108205	0.146945	0.113808	0.132833	0.115459	0.0880541	0.330325
G	639	1	0.583243	0.666667	0.626869	0.601007	0.624687	0.661349	1	0.496566			0	0.119236	0.57735	0.19025	0.165546	0.135659	0.0794826	0	0.361194
G	640	0.735504	1	0.265825	1	0.951847	0.449621	1	0.477325	1			0.153897	0	0.287604	0	0.0834035	0.479314	0	0.155278	0
A	641	0.460064	0.573831	0.0442842	0.458912	0.351167	0.127806	0.502827	0.373136	0.150615			0.145668	0.0513198	0.052301	0.121639	0.103603	0.221367	0.267762	0.106368	0.260872
G	642	0.0226836	0	0	0.025373	0	0.0113213	0	0	0.0173904			0.0392892	0	0	0.0439473	0	0.019609	0	0	0.030121
A	643	0	0.0878587	0.180128	0.00724942	0	0	0.0313254	0	0			0	0.152176	0.311991	0.0125564	0	0	0.0542571	0	0
U	644	0	0.0229544	0.0100071	0.0492652	0.0144188	0.0639726	0	0	0.0560671			0	0.0397581	0.0173328	0.0550851	0.0249742	0.101613	0	0	0.0636213
G	645	0.0630149	0.101017	0.0992335	0.0552889	0.150679	0.174111	0.0780472	0.0463935	0.0810405			0.0686076	0.0736096	0.0412131	0.0443163	0.000649579	0.0752756	0.0714276	0.0278406	0.0715824
U	646	0.759061	0.794665	0.682572	0.772775	0.735467	0.80782	0.781142	0.797869	0.646252			0.0421058	0.0538105	0.0647072	0.0860078	0.0935654	0.204571	0.08831	0.121144	0.157426
U	647	0.214238	0.216483	0.175539	0.232855	0.261273	0.303977	0.149563	0.25419	0.182741			0.0470172	0.0730855	0.0750385	0.0678552	0.0359611	0.112524	0.0594143	0.078951	0.177625
C	648	0.0888134	0.0970239	0.0512464	0.100417	0.143998	0.151603	0.0558325	0.134211	0.0630233			0.0775222	0.0743517	0.0587377	0.0221166	0.00641068	0.0381332	0.0388466	0.0342436	0.0750717
C	649	0.217027	0.185336	0.184954	0.207482	0.296696	0.233164	0.202543	0.213297	0.133839			0.0189253	0.0678036	0.0488016	0.0329242	0.0415461	0.0712997	0.0203556	0.0268912	0.119431
G	650	0.00882381	0.0229544	0.0168381	0	0.0734896	0.0375739	0.0104418	0	0			0.0152833	0.0397581	0.0207565	0	0.063644	0.0472136	0.0180857	0	0
U	651	0.0188198	0	0	0.00325452	0.0601278	0.0147677	0	0.0218921	0.0417369			0.0253422	0	0	0.00563699	0.0520724	0.0255783	0	0.0379182	0.0722904
C	652	0.0201882	0.0198809	0.00959817	0.0224611	0	0.0548821	0.0189246	0.0255408	0.0471478			0.0349669	0.0172202	0.0166245	0.0299836	0	0.0553854	0.0327784	0.0442379	0.0323384
C	653	0	0	0	0	0	0.0259078	0	0	0.0139123			0	0	0	0	0	0.0169995	0	0	0.0240968
G	654	0	0	0	0.0471212	0	0.0113213	0.0031541	0	0.0417369			0	0	0	0.0816164	0	0.019609	0.00546307	0	0.0722904
U	655	0.0635142	0.0705745	0.0135024	0.124274	0.0555612	0.077256	0.0129429	0	0.0799957			0.11001	0.0567637	0.0152363	0.159757	0.0268052	0.066959	0.0143578	0	0.138557
U	656	0.19108	0.216826	0.180684	0.204395	0.191821	0.255491	0.212288	0.160193	0.188206			0.0148304	0.0252517	0.0151845	0.0975928	0.00246471	0.0838142	0.0456455	0.140367	0.048683
G	657	0.189788	0.293743	0.216832	0.177366	0.265311	0.158654	0.124028	0.167194	0.0461553			0.0897228	0.0884233	0.0380875	0.157442	0.0611915	0.0354103	0.0332107	0.144418	0.0485156
A	658	0.054763	0.211372	0.0430485	0.145281	0.162455	0.0558173	0.0255593	0.0545121	0.0973558			0.0411881	0.091084	0.0236059	0.18095	0.0657682	0.0399038	0.035612	0.0944176	0.11158
G	659	0.0467131	0.0519165	0.0127976	0.072124	0.0200426	0.0188688	0.00946231	0.0327072	0.0425837			0.0662167	0.089922	0.022166	0.116569	0.0173575	0.0326817	0.0163892	0.0566506	0.0380001
G	660	0.00453673	0.0319486	0	0.025373	0	0.00754751	0	0.00363414	0.0208685			0.00785784	0.0553366	0	0.0439473	0	0.0130727	0	0.00629451	0.0361452
G	661	0.0836768	0.162469	0.0733658	0.149871	0.140922	0.197564	0.120873	0.151502	0.101765			0.0345172	0.0747412	0.0318983	0.100646	0.0184384	0.0907608	0.0280051	0.0770393	0.0430222
U	662	0.0205889	0.206751	0.216233	0.229631	0.227097	0.510367	0	0.00364868	0.338451			0.035661	0.121855	0.34885	0.209187	0.393343	0.414379	0	0.0063197	0.335196
A	663	0.181409	0.594585	0.549284	0.276327	0.389266	0.237106	0.373145	0.509138	0.0465732			0.237341	0.358106	0.392458	0.141837	0.037428	0.15886	0.367686	0.189362	0.0806672
U	664	0.0578527	0.0921184	0.0537838	0.126187	0.0761323	0.174637	0.0237112	0.127175	0.173509			0.0415982	0.0738869	0.0134064	0.130788	0.0277207	0.113873	0.0264315	0.103565	0.172752
G	665	0	0.00798716	0	0.00325452	0	0.0339638	0	0.0181707	0.0745036			0	0.0138342	0	0.00563699	0	0.058827	0	0.0314725	0.0491411
U	666	0	0.0233157	0.0129339	0.0141286	0	0.0146683	0	0.116321	0.16101			0	0.0320816	0.0146187	0.0167435	0	0.0169518	0	0.182844	0.168936
U	667	0.0226836	0	0	0.0398718	0.0133617	0.0413301	0	0.0290731	0.0695615			0.0392892	0	0	0.06906	0.0115716	0.0624848	0	0.0503561	0.120484
G	668	0.0550884	0.0795605	0.075428	0.0572523	0.137751	0.219121	0.0262123	0.0373573	0.106118			0.0819531	0.0398239	0.0468909	0.0495945	0.0912	0.105257	0.0240666	0.0647047	0.0948664
C	669	0.229143	0.248844	0.232725	0.313862	0.289582	0.234811	0.172406	0.0874286	0.356639			0.0478073	0.0456574	0.0859752	0.16389	0.067636	0.0614081	0.0338463	0.0787588	0.243638
G	670	0.190581	0.170084	0.170743	0.140861	0.198502	0.181004	0.115126	0.115024	0.130789			0.0297318	0.0714858	0.0539662	0.0255107	0.00334148	0.0365372	0.0241031	0.0514147	0.0770026
U	671	0.452673	0.520623	0.474198	0.523623	0.643763	0.513395	0.443729	0.394854	0.583116			0.0353578	0.0519108	0.0120748	0.0268139	0.117349	0.0808267	0.0338586	0.016955	0.160808
C	672	0.00294127	0.0159743	0.0100071	0.0326224	0.0400852	0.0262526	0	0	0.0417369			0.00509443	0.0276683	0.0173328	0.0565036	0.0347149	0.0285251	0	0	0.0722904
A	673	0.00882381	0.0196752	0.160273	0.0031394	0.0400852	0.0147677	0.0445948	0	0			0.0152833	0.0340784	0.268571	0.0054376	0.0347149	0.0255783	0.0615825	0	0
C	674	0.0705905	0.333333	0.336829	0.0345334	0.140298	0.0107778	0.333333	0.273651	0			0.122266	0.57735	0.574347	0.0598136	0.121502	0.0186677	0.57735	0.473978	0
U	675	0.00588254	0.0479229	0.0400284	0.00976356	0.0801705	0.0221515	0.0129429	0.00726827	0			0.0101889	0.083005	0.0693312	0.016911	0.0694298	0.0383675	0.0143578	0.012589	0
G	676	0.00226836	0.0232471	0.0228047	0.0252303	0	0.0337183	0.0126164	0.0308176	0.00607906			0.00392892	0.0321243	0.0201881	0.0355812	0	0.0339664	0.0218523	0.044238	0.0105292
C	677	0.0134588	0.0180305	0.0351933	0.0219758	0.00360471	0.0143704	0.0157705	0	0.0675365			0.0233113	0.0159166	0.0609566	0.0380632	0.00624354	0.0248902	0.0273153	0	0.038222
C	678	0	0.152421	0.126957	0.0345334	0.0421994	0.148985	0.17306	0.0441495	0.331099			0	0.132021	0.114053	0.0598136	0.0383767	0.133737	0.0930852	0.0764692	0.331472
G	679	1	1	1	1	1	1	1	1	1			0	0	0	0	0	0	0	0	0
A	680	0.292172	0.452343	0.373597	0.208319	0	0.383194	0.444081	0.400392	0.618439			0.159283	0.163575	0.0175853	0.169898	0	0.283429	0.0606502	0.104459	0.124424
U	681	0.906143	1	0.897453	0.712412	0.484384	0.889318	0.984959	1	0.979738			0.160051	0	0.104787	0.250926	0.0636104	0.191707	0.0260511	0	0.0350944
U	682	0.918455	1	0.986894	0.961857	0.712781	1	1	1	1			0.14124	0	0.0227003	0.0414335	0.0195738	0	0	0	0
U	683	0.875356	1	1	1	1	1	1	1	1			0.21589	0	0	0	0	0	0	0	0
U	684	0.750576	1	0.823134	0.937386	0.947834	0.997185	0.982039	1	1			0.231836	0	0.0682032	0.0542597	0.090354	0.00487531	0.0311088	0	0
C	685	0.934333	1	0.938919	1	0.991091	1	1	1	1			0.113738	0	0.1025	0	0.0154315	0	0	0	0
U	686	1	1	0.936858	1	1	1	1	1	1			0	0	0.109364	0	0	0	0	0	0
G	687	0.098159	0.0809207	0.103198	0.168225	0.193312	0.231593	0.131317	0.119863	0.188237			0.0566551	0.0577709	0.130253	0.122195	0.0643952	0.0985681	0.084741	0.104405	0.0640637
G	688	0	0.0171104	0.00973448	0.0364746	0.0472946	0.0226425	0.0182227	0.0363414	0.0151976			0	0.0201704	0.00960107	0.0335199	0.0222279	0.039218	0.0158164	0.0629451	0.0263231
C	689	0	0	0.0233499	0.0326224	0.00720942	0.00359259	0	0	0.0278246			0	0	0.0404432	0.0565036	0.0124871	0.00622255	0	0	0.0481936
G	690	0.0134588	0.00327919	0.0300213	0	0.025233	0.00359259	0.0034806	0.0109024	0.0151976			0.0233113	0.00567973	0.0519984	0	0.0437048	0.00622255	0.00602857	0.0188835	0.0263231
G	691	0.0358901	0.027955	0.0696408	0.00650904	0.0396518	0.0184596	0.00584023	0.00339612	0.00716511			0.0621634	0.0484196	0.0967617	0.011274	0.068679	0.0319729	0.0101156	0.00588225	0.0124103
U	692	0	0	0.0200142	0.0217483	0.00360471	0.0226425	0	0	0.0278246			0	0	0.0346656	0.0376691	0.00624354	0.039218	0	0	0.0481936
G	693	0.0440157	0	0	0.00976356	0.0853608	0	0	0.00363414	0.0552546			0.0615896	0	0	0.016911	0.00836818	0	0	0.00629451	0.0865629
C	694	0.336272	0.317119	0.345977	0.340008	0.356919	0.307061	0.303211	0.257388	0.452316			0.0377232	0.0230413	0.0495703	0.0261513	0.0280533	0.0798097	0.0740238	0.104521	0.111931
U	695	0.430087	0.552709	0.504745	0.553774	0.642368	0.540255	0.288259	0.315189	0.650286			0.0859482	0.0771108	0.0276582	0.198386	0.071173	0.140265	0.0289772	0.0660026	0.223837
A	696	0.293296	0.298512	0.226706	0.283518	0.157984	0.225815	0.234479	0.223204	0.27116			0.0610432	0.0168169	0.0676654	0.0553502	0.134776	0.0872126	0.0568536	0.0606859	0.115042
C	697	0	0.107204	0.149821	0.0840315	0.147793	0.348428	0	0.079951	0.121733			0	0.0435073	0.23398	0.0871441	0.255985	0.564732	0	0.138479	0.210847
A	698	0	0	0	0.0641342	0	0.00377375	0	0	0.0834738			0	0	0	0.0869594	0	0.00653633	0	0	0.144581
A	699	0.0224313	0.0299243	0.0276668	0.0326224	0.0144188	0.0977421	0.0355094	0.0327072	0.0278246			0.0388521	0.0301322	0.0398977	0.0565036	0.0249742	0.120842	0.0460965	0.0566506	0.0481936
C	700	0.00897252	0.0200867	0.0629162	0.0166676	0.0180236	0.123288	0	0.025439	0.0365046			0.0155409	0.0347912	0.108974	0.0147966	0.0312177	0.127614	0	0.0440616	0.0365198
A	701	0.177521	0.277174	0.177348	0.254861	0.165098	0.309136	0.241839	0.16443	0.215309			0.0696426	0.0685642	0.0130144	0.177776	0.0255974	0.201566	0.0412162	0.104534	0.133909
A	702	0.100077	0.117659	0.0308195	0.0628182	0.0734896	0.0749022	0.0372833	0.132214	0.0626493			0.0143419	0.0465358	0.0274013	0.0719822	0.063644	0.0736234	0.0352559	0.0554769	0.0728239
C	703	0.0291607	0.0502453	0	0.0326224	0	0.00359259	0	0.00363414	0.0434608			0.0505078	0.0382788	0	0.0565036	0	0.00622255	0	0.00629451	0.0473422
G	704	0.149131	0.187873	0.088644	0.0985552	0.121841	0.0338819	0.0521179	0.131247	0.0552107			0.0316906	0.0326128	0.0770986	0.112541	0.0493262	0.0494047	0.0486637	0.0392437	0.0878491
A	705	0.177644	0.268674	0.0925053	0.199945	0.22883	0.141743	0.0847057	0.0630343	0.165143			0.015213	0.0850358	0.0802605	0.213079	0.0202342	0.122528	0.0556285	0.0550795	0.150947
A	706	0.24791	0.301662	0.289083	0.263424	0.203259	0.209657	0.017403	0.15864	0.169142			0.0160779	0.0970877	0.178513	0.148275	0.161124	0.096507	0.0301428	0.0724556	0.149135
U	707	0.187539	0.248999	0.176789	0.160326	0.174855	0.140048	0.0570459	0.126408	0.102013			0.0361263	0.0956749	0.109409	0.0806039	0.00778439	0.02565	0.0494451	0.0603851	0.0949516
A	708	0.194742	0.293487	0.248442	0.186872	0.225754	0.143641	0.147922	0.257485	0.0750247			0.0304543	0.129957	0.232339	0.08	0.00820757	0.0285217	0.146216	0.0614621	0.11236
A	709	0	0.0473375	0	0.0271467	0.0951178	0	0	0.0106644	0.0460508			0	0.0624006	0	0.0248653	0.0261829	0	0	0.0109102	0.0433162
C	710	0.0158785	0	0.0033357	0.0188364	0	0	0	0.0699429	0			0.0275024	0	0.0057776	0.0326256	0	0	0	0.063007	0
C	711	0	0.0119807	0	0.00362471	0	0.00754751	0.00292012	0.010946	0.0460508			0	0.0207512	0	0.00627818	0	0.0130727	0.00505779	0.0189591	0.0433162
G	712	0.0445652	0.118764	0.107605	0.076867	0.0750752	0.102042	0.0552468	0.0719978	0.254152			0.041023	0.0446368	0.106486	0.0612366	0.00882573	0.108235	0.0524734	0.0793931	0.422261
U	713	0.812839	0.849278	0.77084	0.764175	0.908736	0.915328	0.708462	0.951941	0.815167			0.166851	0.18503	0.201665	0.210426	0.0465372	0.0813473	0.0396361	0.0832414	0.16366
U	714	1	1	1	1	1	1	1	1	1			0	0	0	0	0	0	0	0	0
C	715	1	1	1	1	1	1	1	1	1			0	0	0	0	0	0	0	0	0
G	716	0.737745	0.791238	0.692443	0.872986	0.92455	0.879241	0.859467	0.818702	0.828006			0.0501348	0.0297186	0.0552192	0.116428	0.117022	0.14703	0.0526321	0.0588275	0.0847773
U	717	1	1	1	1	1	1	1	1	1			0	0	0	0	0	0	0	0	0
A	718	0.0686478	0.195888	0.136343	0.166604	0.233926	0.170571	0.0980003	0.091835	0.123624			0.0597437	0.0775512	0.111454	0.0732758	0.0808372	0.0665066	0.0198855	0.0810263	0.0782463
C	719	0.00226836	0.0159743	0.0132065	0.0108741	0.0267235	0.0339638	0.033685	0.0650548	0			0.00392892	0.0276683	0.0153325	0.0188345	0.0231433	0.058827	0.0440506	0.0386927	0
G	720	0	0	0	0	0	0	0.0034806	0.0289369	0			0	0	0	0	0	0	0.00602857	0.0416098	0
G	721	0	0.0211039	0	0.0362471	0.0200426	0	0.034806	0.0437842	0			0	0.0198302	0	0.0627818	0.0173575	0	0.0602857	0.0758364	0
U	722	0.0207881	0.0670127	0.0753617	0.0688171	0.0829083	0.149289	0.0516485	0.128609	0.106861			0.0125638	0.0960681	0.0822933	0.0465326	0.143601	0.163082	0.0819881	0.0316341	0.0596891
C	723	0.0294887	0.0778573	0.0725144	0.065908	0.0793036	0.234424	0.0278448	0.0400482	0.0742933			0.051076	0.0706032	0.101686	0.0607339	0.137358	0.358133	0.0482285	0.0350918	0.0666858
A	724	0.0465112	0.118998	0.0759733	0.108661	0.134675	0.0770455	0.0882788	0.0796059	0.0429907			0.0259875	0.0945631	0.0403306	0.0472728	0.0791706	0.0202012	0.0745213	0.0523993	0.074462
U	725	0.0725876	0.0749998	0.0607884	0.0893397	0.195331	0.0953589	0.0350414	0.107829	0.0886345			0.125725	0.0915909	0.105289	0.0581024	0.11297	0.0776887	0.0606935	0.0597322	0.0353244
C	726	0.093844	0.0967998	0.0525104	0.0755785	0.0668087	0.0147677	0.0402034	0.0357291	0.0214953			0.066041	0.112412	0.0486546	0.0426409	0.0578582	0.0255783	0.0394448	0.0385713	0.037231
C	727	0.0778672	0.0824784	0.0263	0.0724667	0.0601278	0.0630724	0.016516	0	0.0210774			0.0292316	0.0665711	0.0143207	0.0624661	0.0520724	0.0558094	0.0128301	0	0.0208716
G	728	0.231064	0.29379	0.206801	0.213671	0.238059	0.191782	0.171	0.222824	0.131405			0.0875433	0.153134	0.0381846	0.0335013	0.056321	0.0190065	0.123307	0.0870924	0.14046
U	729	0.295621	0.28748	0.223051	0.264589	0.215997	0.284039	0.239968	0.324255	0.279097			0.109417	0.07654	0.0594859	0.123285	0.00961601	0.0366643	0.0317005	0.0249443	0.0381765
C	730	0.00907345	0.0382829	0.00639878	0.047091	0.00720942	0.032532	0.0204408	0.0644769	0.00358256			0.0157157	0.0294796	0.011083	0.081564	0.0124871	0.0387786	0.0354045	0.0685442	0.00620517
C	731	0.00448626	0	0	0.0144988	0.0334044	0.0258434	0	0	0.0347808			0.00777043	0	0	0.0251127	0.0289291	0.0447621	0	0	0.060242
U	732	0.0381332	0.0319486	0.0159969	0.078926	0.11718	0.0448758	0	0.00729736	0.0769259			0.0660486	0.0553366	0.0277075	0.068363	0.0921154	0.040655	0	0.0126394	0.0842407
U	733	0.0583214	0.0167389	0.0127976	0.00650904	0.0180236	0.0147677	0	0.0390525	0.0651458			0.101016	0.0289927	0.022166	0.011274	0.0312177	0.0255783	0	0.0163764	0.0871439
C	734	0	0.503257	0.333333	0.249566	0.333333	0.333333	0.0536198	0.250755	0.665959			0	0.107798	0.57735	0.19991	0.57735	0.57735	0.0928721	0.434321	0.314141
A	735	1	1	0.949877	1	1	0.860667	0.850083	0.718861	1			0	0	0.0694379	0	0	0.241332	0.117918	0.110467	0
A	736
G	737
U	738
U	739	0.67655	0.780552	0.895395	0.948392	0.935988	1	1	0.997373	0.827762			0.101219	0.190215	0.0945997	0.0776775	0.0416694	0	0	0.00454988	0.298325
U	740	0.332307	0.364007	0.411271	0.489432	0.422766	0.332998	0.351359	0.269743	0.368714			0.0291482	0.0511646	0.0260425	0.0279884	0.0553152	0.0880291	0.0824069	0.0854003	0.0689683
G	741	0.254264	0.248825	0.227434	0.285062	0.257668	0.557148	0.657958	0.652077	0.777108			0.0816155	0.00831462	0.059433	0.0897044	0.0297178	0.0472106	0.103137	0.0835713	0.2156
C	742	0.214235	0	0.266851	0.094182	0.301358	0.298105	0.032847	0.112809	0.362601			0.0132337	0	0.084506	0.163128	0.00129916	0.295335	0.0294193	0.0440083	0.194335
G	743	0.00672939	0.0527415	0	0.142613	0.00720942	0.982815	0.899134	0.973156	1			0.0116556	0.0600206	0	0.129802	0.0124871	0.0297655	0.0436251	0.0464952	0
C	744	0.00224313	0.0159743	0.0139814	0.0231767	0	0.24018	0.170188	0.206699	0.158584			0.00388521	0.0276683	0.0242165	0.0045357	0	0.0709129	0.0387154	0.0681664	0.052429
U	745	0.690463	0.789114	0.726532	0.835719	0.736429	0.520445	0.428987	0.583338	0.495054			0.0172022	0.0326637	0.105166	0.0438171	0.00848887	0.0603391	0.0311112	0.0869243	0.0960572
U	746	0.774014	0.722367	0.697911	0.791674	0.903017	0.516835	0.496901	0.607776	0.642704			0.0929537	0.062062	0.119096	0.0162068	0.0328303	0.0720529	0.0689339	0.046441	0.065659
C	747	0.79478	0.607241	0.610277	0.729446	0.909264	0.258114	0.310054	0.473536	0.576743			0.162106	0.0985285	0.134053	0.0848838	0.0648063	0.0122633	0.019633	0.0279178	0.148553
C	748	0.09215	0.111248	0.079449	0.17112	0.0216283	0.00718519	0.116624	0.0881572	0.0730396			0.04294	0.067746	0.0731375	0.0480716	0.0374613	0.0124451	0.0738875	0.0574703	0.126508
G	749	0.0177963	0.0429908	0.00699069	0.0348788	0.0247044	0.0439057	0.0489638	0.174381	0.109222			0.0154137	0.0285367	0.0121082	0.0379824	0.0254319	0.0443083	0.0529303	0.0930183	0.0675192
C	750	0	0.0978252	0.0174767	0.038391	0.0865131	0.217881	0.0512799	0.125825	0.280663			0	0.0851971	0.0302706	0.0380638	0.149845	0.222332	0.0456767	0.127372	0.0757748
A	751	0.00294127	0.102533	0.00699069	0.105637	0.0586373	0.0147677	0.287716	0.00726827	0.402911			0.00509443	0.0924996	0.0121082	0.0509697	0.0147759	0.0255783	0.0608595	0.012589	0.041072
A	752	0.00588254	0.00334779	0.0066714	0	0.174326	0.229636	0.0363276	0.413335	0.0339037			0.0101889	0.00579854	0.0115552	0	0.0104937	0.0727537	0.0315433	0.0321224	0.0438868
G	753	0.16571	0.165867	0.0992372	0.211159	0.0200426	0.31011	0.536636	0.689516	0.83776			0.109805	0.0145788	0.0922437	0.100412	0.0173575	0.0451811	0.0927378	0.0135237	0.145213
C	754	0.032354	0.040426	0	0.0735276	0.00360471	0.170553	0.162457	0.20205	0.301909			0.0560387	0.0309346	0	0.0762511	0.00624354	0.0650968	0.0417256	0.102573	0.0495651
G	755	0.600631	0.88624	0.862161	0.844949	1	0.961019	0.914877	1	0.402895			0.174307	0.113333	0.143806	0.191635	0	0.0675164	0.147438	0	0.52753
U	756	0.160523	0.169695	0.224005	0.23269	0.247383	0.210551	0.193763	0.102903	0.157488			0.0943809	0.0668757	0.0111278	0.095618	0.02926	0.0343188	0.0959799	0.0079432	0.0807462
G	757	1	1	1	1	1	1	1	1	1			0	0	0	0	0	0	0	0	0
U	758	0.920054	1	0.989769	1	0.867803	0.871189	0.349961	0.567409	0			0.0955327	0	0.00970389	0	0.11449	0.123777	0.118603	0.189383	0
A	759	1	1	0.951623	1	0.987486	0.700842	0.726893	0.952265	0.921832			0	0	0.0497316	0	0.021675	0.0569282	0.0417162	0.0422929	0.134988
C	760	0.17874	0.258947	0.188929	0.15924	0.118955	0.253744	0.275778	0.198308	0.845584			0.0436181	0.0847604	0.082415	0.0598991	0.206037	0.0623999	0.0667528	0.101274	0.0437737
G	761	0.0580519	0.0401333	0.0203335	0.0860576	0.0411423	0.03283	0.0529613	0.0744564	0.335875			0.0185023	0.0504488	0.0200218	0.00916722	0.00183162	0.0290857	0.0188977	0.0385792	0.128495
C	762	0.0804552	0.117111	0.130875	0.130522	0.0849274	0.112825	0.195723	0.131947	0.142927			0.0971776	0.0520343	0.0342623	0.053868	0.0950264	0.0860332	0.0161227	0.0674933	0.0377117
C	763	0.468175	0.440183	0.393249	0.464394	0.50707	0.295308	0.342945	0.288764	0.293019			0.0586483	0.0554327	0.0458609	0.107681	0.0104182	0.0498507	0.0219006	0.0522131	0.0842079
U	764	0.199755	0.193785	0.202375	0.231887	0.328082	0.21721	0.168457	0.250959	0.18409			0.0496563	0.0450018	0.0581932	0.122642	0.0219022	0.0118757	0.0400139	0.0768613	0.0237814
C	765	0.681813	0.609975	0.543523	0.621385	0.727105	0.694118	0.732474	0.60557	0.591231			0.055893	0.0291444	0.028195	0.0546353	0.0771438	0.0971425	0.0640774	0.0429444	0.0307442
G	766	0.127917	0.0859633	0.136156	0.164778	0.281749	0.148028	0.133508	0.097684	0.101043			0.0527639	0.0448283	0.0384734	0.0363185	0.0847923	0.0572927	0.065754	0.0962623	0.0967053
G	767	0.0761483	0.00655839	0.0990739	0.0666483	0.16606	0.055753	0.0376336	0.0547302	0.0160747			0.0142347	0.0113595	0.0510208	0.0710263	0.0595247	0.0302988	0.0497031	0.0947955	0.014294
G	768	0.0314795	0.0491879	0.0549349	0.0528872	0.0637325	0.0550808	0.0250424	0.0701082	0.032243			0.0382318	0.085196	0.0637097	0.0326436	0.0458288	0.0693129	0.0225667	0.0398249	0.0558465
C	769	0.0472571	0.0815582	0.0882919	0.0137585	0.0303282	0.0855163	0.0465606	0.0475456	0.0883101			0.0507763	0.102598	0.0768459	0.0119668	0.0168997	0.0477046	0.0232643	0.0823515	0.0768221
U	770	0.763298	0.8138	0.883632	0.921459	1	0.97563	0.95668	1	1			0.0670696	0.0872406	0.110325	0.0683094	0	0.0422106	0.0404722	0	0
U	771	1	1	1	1	1	1	1	1	1			0	0	0	0	0	0	0	0	0
U	772	1	1	1	1	1	1	1	1	1			0	0	0	0	0	0	0	0	0
G	773	0.0426195	0.136209	0.0736617	0.0731822	0.205712	0.136835	0.0706725	0.162161	0.229514			0.0738191	0.0803423	0.0324084	0.0686768	0.00915811	0.0312063	0.0709692	0.0794848	0.0813603
A	774	0	0.0571751	0.056481	0.0608797	0.148131	0.171033	0.137716	0.0910425	0.137839			0	0.0791904	0.0472267	0.0890725	0.0309252	0.0954092	0.0283462	0.0790534	0.120866
A	775	0.0529152	0.0394875	0.0371053	0.0776349	0.0319138	0.103596	0.0732171	0.114981	0.110141			0.0376762	0.0519783	0.026478	0.0300273	0.037919	0.0351228	0.0543675	0.0716064	0.0460179
G	776	0.0736528	0.0861875	0.0745263	0.0287151	0.0817561	0.0442156	0.0734021	0.129396	0.0143302			0.0506034	0.0348548	0.0607902	0.0251906	0.0146114	0.0191563	0.0460796	0.0529971	0.0248207
U	777	0	0.0377926	0.125537	0.0362471	0.0432565	0.10491	0	0.0101884	0.0829734			0	0.0425412	0.209178	0.0627818	0.0749225	0.144279	0	0.0176467	0.0462509
A	778	0.117651	0.333333	0.333333	0	0.298187	0.0395185	0.333333	0.343522	0.0107477			0.203777	0.57735	0.57735	0	0.108393	0.0684481	0.57735	0.568732	0.0186155
U	779	0	0.027955	0.0466998	0.0271467	0.0400852	0.0107778	0	0	0.0599438			0	0.0484196	0.0808865	0.0248653	0.0347149	0.0186677	0	0	0.0641841
G	780	0.00588254	0.0119807	0.0274838	0.0616201	0.0133617	0	0.0487283	0	0.0303953			0.0101889	0.0207512	0.026307	0.106729	0.0115716	0	0.0844	0	0.0526462
U	781	0.0269175	0	0	0.0105039	0.0601278	0.022099	0.034806	0	0.0139123			0.0466226	0	0	0.010893	0.0520724	0.0191557	0.0602857	0	0.0240968
U	782	0	0.0100434	0.00349535	0.0550338	0.0442185	0.0373752	0.017403	0	0.0225923			0	0.0173956	0.00605412	0.0478673	0.0101986	0.047312	0.0301428	0	0.0197357
U	783	0.0968327	0.0600225	0.0644295	0.108497	0.14347	0.0742069	0.048895	0.055528	0.0833816			0.0675161	0.059904	0.0354948	0.061388	0.011866	0.073596	0.0234459	0.0560428	0.0560034
U	784	0	0.0319486	0.0707583	0.0455633	0.158946	0	0.0104418	0	0			0	0.0553366	0.0407063	0.0789179	0.0496557	0	0.0180857	0	0
A	785	0.00453673	0.0243831	0.00699069	0.062448	0.0324424	0.0107778	0.0155365	0	0.046136			0.00785784	0.0245967	0.0121082	0.0618108	0.0561919	0.0186677	0.0198136	0	0.0708063
G	786	0.0494272	0.0119807	0.0127976	0.0345334	0.0334044	0	0.0146006	0	0.0510232			0.0198832	0.0207512	0.022166	0.0598136	0.0289291	0	0.025289	0	0.0539437
C	787	0.0328001	0.0559101	0.101385	0.0126727	0.00720942	0.0110757	0.0313254	0.0109315	0.0107477			0.0424552	0.0968391	0.0790088	0.0143502	0.0124871	0.0191838	0.0542571	0.0109461	0.0186155
U	788	0.0204153	0.00334779	0.042184	0.028855	0	0.044303	0	0.107056	0.0286604			0.0353603	0.00579854	0.0558949	0.0321104	0	0.076735	0	0.021285	0.0496413
C	789	0.220463	0.253043	0.341411	0.250553	0.247383	0.228058	0.194133	0.3076	0.184507			0.102693	0.0534749	0.0856698	0.0476953	0.02926	0.076581	0.0693132	0.0878586	0.136838
U	790	1	1	1	1	1	1	1	1	1			0	0	0	0	0	0	0	0	0
C	791	0.963735	1	0.923516	1	1	1	0.889167	0.921056	1			0.062813	0	0.132475	0	0	0	0.146088	0.136735	0
A	792	1	1	1	1	1	1	1	1	1			0	0	0	0	0	0	0	0	0
G	793	0.12702	0.401269	0.396601	0.241991	0.298282	0.251092	0.240342	0.260953	0.149423			0.0324594	0.13415	0.17789	0.0232014	0.0132793	0.037595	0.102211	0.0568374	0.176339
A	794	0.0201882	0.0700074	0.0524404	0.0576252	0.025233	0.0220172	0	0	0.0607054			0.0349669	0.0490091	0.0364893	0.0914846	0.0437048	0.0106426	0	0	0.0126458
G	795	0.0539108	0.0229544	0.0356022	0.0094182	0.00360471	0.0110757	0.00946231	0	0.0411526			0.0763813	0.0397581	0.0386957	0.0163128	0.00624354	0.0191838	0.0163892	0	0.0296927
C	796	0.0157019	0.0356495	0.0290671	0.00362471	0	0.037001	0	0	0.0179128			0.0271965	0.0313685	0.0344963	0.00627818	0	0.0545775	0	0	0.0310258
U	797	0.0205889	0.166302	0.207612	0.0101337	0.0421994	0.0326313	0.0417671	0.0583789	0.0537383			0.035661	0.271182	0.31528	0.00978459	0.0383767	0.0323375	0.0723428	0.101115	0.0930775
U	798	0.0314038	0	0.0066714	0.0031394	0	0.0187869	0	0	0.00347808			0.054393	0	0.0115552	0.0054376	0	0.0236068	0	0	0.0060242
C	799	0.0611644	0.0237373	0.0677886	0.0166428	0.0838703	0.10005	0.00630821	0.0426576	0.0106432			0.0645043	0.0220621	0.0413783	0.020156	0.0584806	0.0408256	0.0109261	0.0436408	0.0107492
U	800	0.00672939	0	0.0554466	0.0398718	0.0432565	0.0587496	0	0	0.045215			0.0116556	0	0.0716276	0.06906	0.0749225	0.051647	0	0	0.0783146
A	801	0.0473076	0.0113349	0.0241481	0.0192969	0.025233	0.0519617	0.0321213	0.0754812	0.0625751			0.0441751	0.0120328	0.0264584	0.0195312	0.0437048	0.0243774	0.0556357	0.0305345	0.0580872
C	802	0	0.103962	0.208444	0.00687923	0.19105	0.333333	0	0.112658	0.109283			0	0.101903	0.294437	0.00598341	0.330908	0.57735	0	0.19513	0.0955939
A	803	0.0857688	0.0554618	0.0564613	0.0821151	0.0540707	0.132781	0.0489203	0.110113	0.0447764			0.0756332	0.0396853	0.0501833	0.0530409	0.0936531	0.0130186	0.0333788	0.0544294	0.0698072
C	804	0.0117651	0.329508	0.471661	0.199377	0.333333	0.407417	0	0.241549	0.306354			0.0203777	0.1713	0.464972	0.0304101	0.57735	0.51896	0	0.208534	0.275068
A	805	0.0607664	0.0171104	0.0341552	0.0210079	0.0267235	0.0363232	0	0.0363414	0.0104342			0.0641635	0.0201704	0.0296035	0.021786	0.0231433	0.0330636	0	0.0629451	0.0180726
U	806	0.0469597	0.0513311	0.146891	0.0803793	0.190764	0.0805388	0.0882353	0.0872775	0.0357211			0.00605748	0.0605113	0.0547831	0.021346	0.0340933	0.0332897	0.0460478	0.115347	0.0530914
U	807	0.0912755	0.0646536	0.122813	0.0883194	0.160436	0.107089	0.0582648	0.11811	0.105805			0.0526266	0.0548401	0.0255878	0.0800857	0.0171939	0.0185784	0.0387379	0.0775128	0.0919996
U	808	0.100649	0.0526043	0.0868253	0.108634	0.230321	0.143202	0.0116805	0.05356	0.118601			0.0722781	0.0743987	0.0318629	0.0287629	0.0870807	0.0942981	0.0202312	0.0609803	0.0239754
C	809	0.0861668	0.0585068	0.123771	0.0903979	0.12756	0.164407	0.0963916	0.170285	0.185949			0.0450743	0.028395	0.0469981	0.0217214	0.0300096	0.085889	0.0538383	0.0661983	0.0485792
G	810	0.33109	0.322602	0.298319	0.347715	0.430409	0.33544	0.329071	0.455386	0.486554			0.0886234	0.0874071	0.0909444	0.0391562	0.035598	0.0106473	0.0351704	0.125597	0.126169
A	811	0.339014	0.327516	0.318517	0.337977	0.352257	0.257933	0.280546	0.39429	0.441493			0.030964	0.0500629	0.0815927	0.0417417	0.0147458	0.00289404	0.0398368	0.0711633	0.0589355
U	812	0	0.0240803	0.0456093	0.0725543	0	0.0662971	0.0473986	0.0879972	0.0882056			0	0.0319002	0.0403762	0.0281132	0	0.057467	0.0330633	0.0768271	0.0764612
A	813	0	0.0133911	0.0300213	0.0515464	0.025233	0.0291031	0.0290834	0.0989578	0.0209729			0	0.0231942	0.0519984	0.0452374	0.0437048	0.0328139	0.0266095	0.0479734	0.0275477
U	814	0	0.0165332	0.0223957	0.0410424	0	0.0111401	0.0206748	0.0989578	0.0379248			0	0.0150739	0.0387905	0.0550494	0	0.0113256	0.0280176	0.0479734	0.0484898
C	815	0	0.00334779	0.00973448	0	0	0	0	0.0604104	0.00358256			0	0.00579854	0.00960107	0	0	0	0	0.0162783	0.00620517
A	816	0	0	0.00319939	0.00362471	0.0334044	0	0.0146006	0.0713185	0.00347808			0	0	0.00554151	0.00627818	0.0289291	0	0.025289	0.123527	0.0060242
G	817	0.00588254	0.0200867	0.0258911	0.0640164	0.053447	0.00377375	0.0325893	0.113106	0.0617709			0.0101889	0.0347912	0.0361458	0.0554704	0.0462865	0.00653633	0.0411595	0.0278881	0.0712509
A	818	1	1	1	1	1	1	1	1	1			0	0	0	0	0	0	0	0	0
A	819	1	1	1	1	1	1	1	1	0.979738			0	0	0	0	0	0	0	0	0.0350944
U	820	0.953787	0.997865	0.958847	0.992119	0.976672	0.896479	0.964201	0.988773	0.77092			0.080043	0.00369739	0.0443789	0.0136511	0.0404056	0.0763413	0.0469255	0.0132225	0.24088
U	821	1	1	1	1	1	1	1	1	0.957708			0	0	0	0	0	0	0	0	0.0498534
U	822	0.556686	0.570772	0.483889	0.65001	0.663372	0.642589	0.612792	0.66086	0.65181			0.0318029	0.0317348	0.0904577	0.0349834	0.0313205	0.156245	0.115431	0.0192987	0.125156
C	823	0.00588254	0.075878	0.120109	0.0505758	0.0606564	0.0146683	0.0371656	0.0291604	0.00358256			0.0101889	0.131425	0.190641	0.0639334	0.0337995	0.0169518	0.0499732	0.0334503	0.00620517
U	824	0.0204153	0	0	0.0164125	0	0.0185414	0.00292012	0.0290731	0.0248593			0.0353603	0	0	0.00480883	0	0.0230171	0.00505779	0.0503561	0.0341749
G	825	0	0	0	0.00650904	0.0467661	0.0188688	0	0.00363414	0.00303953			0	0	0	0.011274	0.0405007	0.0326817	0	0.00629451	0.00526462
A	826	0.0204153	0	0	0.0108741	0.0200426	0.03019	0	0	0.0582941			0.0353603	0	0	0.0188345	0.0173575	0.0522906	0	0	0.091818
U	827	0.0453673	0.0432836	0.010486	0.0264063	0.0236473	0	0	0	0.0334348			0.0785784	0.0664615	0.0181624	0.0367246	0.0111139	0	0	0	0.0579108
A	828	0.125357	0.0920214	0.0559255	0.117317	0.203069	0.084067	0.086998	0.0508779	0.185387			0.14164	0.0746862	0.0968659	0.103503	0.0822103	0.044405	0.0315529	0.0881231	0.104318
U	829	0.721682	0.714838	0.666602	0.683389	0.86697	0.534506	0.544138	0.620719	0.789079			0.248171	0.0271302	0.175313	0.135073	0.0952528	0.0292282	0.0545991	0.124928	0.0833651
U	830	1	1	1	1	1	1	1	1	1			0	0	0	0	0	0	0	0	0
A	831	0.462497	0.612732	0.484228	0.733136	0.846399	0.748498	0.780391	0.539865	0.804652			0.0808871	0.123025	0.0121479	0.114213	0.0961679	0.0643532	0.042847	0.104244	0.13121
G	832	0.024952	0.0232471	0.0287945	0.0705633	0.145489	0.0251482	0.0656465	0.0181707	0.157313			0.0432181	0.0321243	0.0498735	0.0646437	0.0604401	0.0435579	0.0705028	0.0314725	0.22755
C	833	0.0447643	0	0.0296824	0.0860301	0.130636	0.0323333	0.0826488	0.139657	0.164707			0.0433026	0	0.0288355	0.077585	0.0179806	0.056003	0.0715883	0.0784678	0.11662
C	834	0.00742753	0.069989	0.0870082	0.145276	0.101799	0.114473	0.187333	0.217358	0.10541			0.00683717	0.0634347	0.0582626	0.0869084	0.0319687	0.0289019	0.0477245	0.10489	0.0913406
C	835	0.749735	0.922256	0.908012	0.962271	0.788818	0.899124	0.966306	0.946495	0.969259			0.0427634	0.134657	0.0804773	0.0639073	0.0743986	0.171973	0.0583589	0.092673	0.0532446
U	836	1	1	1	1	1	1	1	1	1			0	0	0	0	0	0	0	0	0
U	837	0.562913	0.510409	0.473074	0.426999	0.442618	0.410903	0.543455	0.441393	0.500245			0.307322	0.202454	0.144241	0.104596	0.205379	0.117946	0.0515716	0.121623	0.0782539
U	838	1	1	1	1	1	1	1	1	1			0	0	0	0	0	0	0	0	0
U	839	1	1	1	1	1	1	1	1	1			0	0	0	0	0	0	0	0	0
A	840	1	1	1	1	1	1	1	1	1			0	0	0	0	0	0	0	0	0
A	841	1	1	1	1	1	1	1	1	1			0	0	0	0	0	0	0	0	0
U	842	1	1	1	1	1	1	1	1	1			0	0	0	0	0	0	0	0	0
A	843	1	1	1	1	1	1	1	1	1			0	0	0	0	0	0	0	0	0
A	844	1	1	1	1	1	1	1	1	0.815604			0	0	0	0	0	0	0	0	0.319384
A	845	1	1	0.953537	1	1	1	1	1	1			0	0	0.0804764	0	0	0	0	0	0
G	846	0.435575	0.419822	0.304572	0.504874	0.519903	0.513143	0.469541	0.490177	0.469266			0.0523964	0.0369822	0.126967	0.0296816	0.0194557	0.0753787	0.0648514	0.0561887	0.0128018
C	847	0.371443	0.734207	0.596437	0.581769	0.333333	0.647055	0.0800537	0.470791	0.542018			0.124156	0.141494	0.36477	0.02091	0.57735	0.306899	0.138657	0.201719	0.505269
A	848	0.706445	0.693589	0.53211	0.863261	0.743109	0.783472	0.688692	0.941485	0.899479			0.105794	0.0946243	0.206944	0.0385472	0.0028082	0.143742	0.0818126	0.0584525	0.098547
G	849	0.196065	0.282977	0.175103	0.195009	0.249402	0.172615	0.204944	0.287156	0.0958932			0.0309638	0.0543022	0.0827452	0.0946916	0.0193192	0.0346906	0.11322	0.051345	0.102668
U	850	0.100576	0.0749211	0.0612301	0.0847168	0.0833418	0.114456	0.050903	0.126914	0.0685387			0.0325576	0.0230481	0.0392491	0.036517	0.0402078	0.0151772	0.0585319	0.04043	0.0292963
U	851	0.1846	0.275301	0.220064	0.159023	0.30602	0.294092	0.190393	0.392517	0.12424			0.0633889	0.07972	0.115965	0.0825144	0.0440357	0.0488086	0.114156	0.110126	0.129232
A	852	0.18176	0.16394	0.128493	0.201318	0.20105	0.22842	0.076765	0.262387	0.169635			0.0683177	0.0973578	0.0615242	0.0520863	0.0336357	0.0710464	0.0150288	0.0399173	0.0206431
C	853	0.650649	0.82325	0.730986	0.373411	0.746714	0.221234	0.418494	0.630572	0.136137			0.361012	0.165138	0.260509	0.326184	0.0089454	0.21578	0.519548	0.324355	0.235796
U	854	0.12797	0.100852	0.0619584	0.055404	0.0380662	0.0328125	0	0.0924327	0.0303953			0.0635922	0.0147544	0.0629381	0.0502006	0.0138603	0.0212869	0	0.0271326	0.0526462
G	855	0.0588735	0.00990618	0.00699069	0	0	0	0	0.028359	0			0.0167844	0.0098383	0.0121082	0	0	0	0	0.0273229	0
U	856	0.558035	0.489165	0.495705	0.508321	0.402723	0.394073	0.259003	0.532849	0.484423			0.0331515	0.103433	0.173196	0.0608843	0.0726718	0.0729384	0.0925024	0.08764	0.114121
A	857	0.847173	0.699758	0.487863	0.592835	0.621702	0.612656	0.506055	0.700035	0.645338			0.105093	0.140113	0.119562	0.0924157	0.0514193	0.0738467	0.0262401	0.11389	0.193186
C	858	0.220446	0.179066	0.073083	0.181471	0.106461	0.185169	0.102294	0.179011	0.184248			0.128162	0.156722	0.109708	0.0674126	0.0108216	0.0754838	0.110374	0.0999042	0.107112
C	859	0.0950916	0.0664756	0.0374909	0.0181236	0.0205712	0.0700884	0.0278448	0.0581462	0.0474407			0.0337736	0.0653146	0.0326904	0.0313909	0.000915811	0.0422473	0.0482285	0.100712	0.048391
U	860	0.202548	0.166563	0.0764187	0.104949	0.0468612	0.165757	0	0.107265	0.178399			0.0658486	0.0308903	0.107416	0.107019	0.0811661	0.0284664	0	0.0247342	0.0749952
A	861	0.166507	0.172201	0.0303406	0.137749	0.102856	0.151784	0.072766	0.101785	0.130164			0.0822299	0.0589951	0.0359523	0.0965261	0.00457905	0.047485	0.117935	0.157718	0.14738
A	862	0.227424	0.159867	0.088305	0.123388	0.133713	0.125695	0.113229	0.153911	0.155159			0.087461	0.024523	0.0598625	0.0394894	0.00595277	0.0258543	0.0750536	0.0424929	0.0723892
G	863	0.156884	0.138255	0.0651577	0.103951	0.0745467	0.144167	0.0641724	0.0633596	0.0780546			0.0482706	0.055349	0.0582857	0.0320493	0.0270983	0.0576953	0.0681734	0.0295621	0.0807287
A	864	0.2013	0.231784	0.121549	0.175485	0.218016	0.232603	0.130989	0.181693	0.158617			0.0384482	0.0275048	0.0455133	0.0217244	0.0389637	0.0335516	0.0325095	0.0724546	0.11031
A	865	0.18799	0.192288	0.133595	0.161011	0.166588	0.11754	0.104118	0.191045	0.131899			0.0348014	0.0632252	0.00318539	0.0439889	0.041252	0.0491122	0.074591	0.0537883	0.114404
C	866	0.102944	0.395981	0.469652	0.0376728	0.133374	0.226333	0.333333	0.340126	0.0501558			0.178305	0.524923	0.502755	0.0652512	0.231011	0.392021	0.57735	0.571559	0.0868724
A	867	0.0758761	0.0740512	0.040554	0.0135282	0	0.0147677	0.0452477	0.0174857	0.0143302			0.0682769	0.0520648	0.018535	0.0118059	0	0.0255783	0.0783714	0.0157518	0.0248207
G	868	0.0496009	0.138956	0.170304	0.015697	0.027252	0.0110757	0.0591701	0.0401355	0.0107477			0.0451292	0.128799	0.26856	0.027188	0.00487047	0.0191838	0.102486	0.0695167	0.0186155
U	869	0.167356	0.212205	0.327239	0.169412	0.262858	0.309532	0.0278448	0.133317	0.276371			0.126457	0.0365277	0.271362	0.0744887	0.0907789	0.00934918	0.0482285	0.0997264	0.070186
A	870	1	1	1	1	1	1	1	1	1			0	0	0	0	0	0	0	0	0
A	871	1	1	0.976887	1	1	1	1	1	1			0	0	0.0400331	0	0	0	0	0	0
G	872	0.965043	1	1	0.971556	1	0.968444	0.97019	1	0.795928			0.0443191	0	0	0.0331332	0	0.0546557	0.025819	0	0.182408
A	873	0.266003	0.25188	0.268101	0.248385	0.288091	0.287415	0.198895	0.295541	0.285939			0.0665446	0.0680189	0.0405251	0.0284128	0.134484	0.00926503	0.069712	0.0568413	0.0368679
C	874	0.132357	0.86212	0.676265	0.302711	0.333333	0.362869	0.697319	0.523065	0.333333			0.229249	0.224896	0.560726	0.21543	0.57735	0.553548	0.262145	0.501593	0.57735
A	875	0.611901	0.564859	0.481484	0.518468	0.603773	0.537584	0.500356	0.489025	0.605792			0.0578799	0.0239886	0.0284414	0.0930848	0.0390425	0.0476026	0.0101386	0.0752979	0.141561
G	876	0.00882381	0.00798716	0.0600426	0	0.0786799	0	0.0034806	0.0322748	0			0.0152833	0.0138342	0.103997	0	0.00258353	0	0.00602857	0.0116267	0
A	877	0.00588254	0.0152599	0.0233499	0.00976356	0.0812276	0.00377375	0	0	0			0.0101889	0.0185745	0.0404432	0.016911	0.0328841	0.00653633	0	0	0
U	878	0	0.0362083	0.00699069	0	0.0385947	0.0332272	0.038522	0.0567908	0.0815739			0	0.0464186	0.0121082	0	0.0321332	0.0575513	0.057915	0.00375954	0.0305303
C	879	0.024952	0.0625105	0	0.00650904	0.0144188	0.0412658	0.0379615	0.0284318	0.0839453			0.0432181	0.0835474	0	0.011274	0.0249742	0.045817	0.0657513	0.0274274	0.0119558
G	880	0	0.0426295	0	0.0144988	0	0.0934436	0.00876035	0.0529186	0.0755787			0	0.0738365	0	0.0251127	0	0.082975	0.0151734	0.0193693	0.0463568
U	881	0.31414	0.44066	0.376806	0.402226	0.316834	0.481359	0.395555	0.462605	0.382271			0.0740083	0.0765461	0.0984411	0.0672175	0.062766	0.165188	0.0472795	0.0171598	0.0804797
U	882	1	1	1	1	1	1	1	1	1			0	0	0	0	0	0	0	0	0
G	883	0.105087	0.178554	0.0746429	0.151047	0.166588	0.133044	0.115662	0.140809	0.139001			0.0293514	0.0925926	0.0551625	0.0958741	0.041252	0.0320858	0.0292471	0.0700096	0.030501
U	884	0.210399	0.22131	0.274926	0.328128	0.259254	0.343806	0.188688	0.309582	0.293543			0.048171	0.0594658	0.244261	0.111766	0.0845354	0.122738	0.0492831	0.104457	0.0241062
A	885	0.131208	0.14306	0.116917	0.147395	0.190236	0.182301	0.126597	0.132121	0.0825252			0.0162923	0.0394455	0.0319363	0.0241199	0.0523659	0.118022	0.0578243	0.0680804	0.028782
U	886	0.184423	0.499008	0.482393	0.183165	0.334762	0.191104	0.346854	0.44263	0.064486			0.149569	0.43388	0.453696	0.132584	0.0276873	0.041923	0.352053	0.337394	0.111693
U	887	0.0461381	0.0592395	0.0474084	0.0734125	0.0714705	0.0857094	0.0475401	0.0746018	0.0600786			0.0252345	0.044763	0.0232015	0.0725557	0.015069	0.097941	0.00839438	0.0714002	0.0522217
G	888	0	0	0.0133895	0.0289977	0.0267235	0.03019	0.00584023	0.0344663	0.0734272			0	0	0.0116296	0.0502255	0.0231433	0.0522906	0.0101156	0.0421832	0.0306786
C	889	0	0.00327919	0.0135024	0.0275418	0.0467661	0.0636103	0.00876035	0	0.0195528			0	0.00567973	0.0152363	0.0271923	0.0405007	0.08375	0.0151734	0	0.0170478
U	890	0	0.0131168	0.00349535	0.0166676	0.0539755	0.0898454	0.00876035	0.00364868	0.0191143			0	0.0227189	0.00605412	0.0147966	0.0280137	0.12023	0.0151734	0.0063197	0.0183003
A	891	0	0.027955	0.00349535	0.0393865	0.0467661	0.0784423	0	0.0145947	0.0673688			0	0.0484196	0.00605412	0.0602473	0.0405007	0.0903698	0	0.0252788	0.0804969
U	892	0	0.00334779	0.00699069	0	0.0339329	0.0667588	0.00584023	0	0.03779			0	0.00579854	0.0121082	0	0.0106562	0.056758	0.0101156	0	0.0414165
C	893	0	0.00727277	0.00349535	0.00990351	0.0236473	0.0523065	0	0	0.0386671			0	0.00638891	0.00605412	0.00945564	0.0111139	0.052747	0	0	0.0339903
G	894	0	0.0119807	0.010486	0.0188364	0.0436899	0.0301082	0	0	0.0365046			0	0.0207512	0.0181624	0.0326256	0.0284714	0.0429158	0	0	0.0365198
A	895	0	0.0159743	0.00349535	0.0125576	0.0642611	0.0633005	0.0104418	0	0.0646124			0	0.0276683	0.00605412	0.0217504	0.027556	0.0402606	0.0180857	0	0.0400659
A	896	0	0.0146827	0	0.0031394	0.0843037	0.0335196	0.0243642	0	0.0223628			0	0.0128624	0	0.0054376	0.0449134	0.0302553	0.0422	0	0.0228088
C	897	0.0451402	0	0	0	0.00360471	0.022099	0.0031541	0	0.00347808			0.0397402	0	0	0	0.00624354	0.0191557	0.00546307	0	0.0060242
C	898	0.00224313	0.0399358	0.0897913	0	0	0.00718519	0.0414407	0	0.0143302			0.00388521	0.0691708	0.13923	0	0	0.0124451	0.0637585	0	0.0248207
U	899	0	0.00655839	0	0	0.0200426	0.041149	0	0.0328236	0.041143			0	0.0113595	0	0	0.0173575	0.0536972	0	0.0477227	0.0462398
G	900	0.0158785	0.016396	0.00959817	0	0.0200426	0.0407866	0	0.0422688	0.0218197			0.0275024	0.0283987	0.0166245	0	0.0173575	0.0396755	0	0.0366764	0.0289876
G	901	0.0226836	0	0.00959817	0	0	0.0147327	0.0031541	0.0142985	0.0483081			0.0392892	0	0.0166245	0	0	0.0127705	0.00546307	0.0167365	0.0458348
U	902	0.00226836	0	0	0.0158121	0	0.0107778	0.00946231	0.0288642	0.0107477			0.00392892	0	0	0.0195512	0	0.0186677	0.0163892	0.0229697	0.0186155
U	903	0	0	0	0	0	0.0226425	0	0.0328236	0			0	0	0	0	0	0.039218	0	0.0477227	0
G	904	0.0408305	0	0	0.015697	0	0	0	0.0391252	0.0264883			0.0707206	0	0	0.027188	0	0	0	0.0383371	0.0231698
G	905	0.0294887	0	0	0.0188364	0	0	0	0.0289369	0.0212767			0.051076	0	0	0.0326256	0	0	0	0.0416098	0.0368523
A	906	0.0725876	0	0.00349535	0.0125576	0.00720942	0.0187869	0.0139224	0.0677805	0.0824207			0.125725	0	0.00605412	0.0217504	0.0124871	0.0236068	0.0241143	0.0496361	0.0242222
A	907	0.311696	0.240701	0.210117	0.251181	0.223207	0.240017	0.233357	0.232385	0.215426			0.0564246	0.0310581	0.0528194	0.0392689	0.0221011	0.0489506	0.0354167	0.0927226	0.087514
U	908	0.884316	0.905579	0.896506	0.955492	0.881165	0.950482	0.926744	0.993739	0.950721			0.189002	0.0358377	0.161423	0.0770909	0.102919	0.0857685	0.076768	0.0108444	0.0654381
A	909	1	1	1	1	1	1	1	1	0.333333			0	0	0	0	0	0	0	0	0.57735
U	910	1	1	1	1	1	1	1	1	1			0	0	0	0	0	0	0	0	0
G	911	1	1	1	1	1	1	1	1	1			0	0	0	0	0	0	0	0	0
U	912	0.183855	0.17727	0.189827	0.179187	0.0205712	0.152099	0.195065	0.263946	0.169499			0.075472	0.0238174	0.0191092	0.0816721	0.000915811	0.0906591	0.0755783	0.096869	0.0897503
U	913	0.11877	0.0452528	0.132411	0.0814271	0.0133617	0.0892607	0.136737	0.104389	0.0357211			0.0118824	0.0219314	0.0392478	0.110035	0.0115716	0.0886132	0.0386211	0.0476191	0.0530914
U	914	0.473239	0.372924	0.435048	0.38736	0.371771	0.418567	0.447703	0.491655	0.370446			0.0510637	0.0109393	0.143276	0.0988502	0.0503719	0.140256	0.0722658	0.0970866	0.0944029
U	915	0.140184	0.155842	0.221182	0.0909107	0.0792085	0.0965277	0.160935	0.204406	0.0676506			0.0518873	0.0799559	0.0874161	0.0924676	0.0156915	0.0724394	0.0352612	0.0890169	0.0836732
U	916	0.04235	0	0.0616763	0.0135282	0.025233	0.0406111	0.0273095	0.125509	0.00716511			0.0399701	0	0.0811224	0.0118059	0.0437048	0.0703405	0.0222769	0.0415979	0.0124103
C	917	0.0379845	0.00327919	0.0292034	0.00953332	0.00360471	0.0299445	0.0195776	0.0106789	0			0.044863	0.00567973	0.0288032	0.00942031	0.00624354	0.0284456	0.0189584	0.000425418	0
C	918	0.026968	0.0316559	0.0287945	0.0188364	0	0.0446303	0.0121484	0.0657745	0			0.0355801	0.0297453	0.0498735	0.0326256	0	0.0443066	0.0105442	0.0685651	0
A	919	0.0314038	0.0225327	0	0.00724942	0.0180236	0.0444667	0.0240377	0.0661924	0.00358256			0.054393	0.0240889	0	0.0125564	0.0312177	0.0585152	0.0337729	0.0617557	0.00620517
A	920	0.0216854	0.0178247	0	0	0	0.0333909	0.00988131	0.0429538	0.0303953			0.00495889	0.0156842	0	0	0	0.039867	0.0104868	0.0119951	0.0526462
C	921	0.0117651	0.327473	0.333333	0	0.0334044	0	0.177184	0.152847	0			0.0203777	0.567201	0.57735	0	0.0289291	0	0.298734	0.168889	0
U	922	0.0298867	0.0193221	0	0.0301958	0	0.0147677	0.0445275	0.121996	0.0664711			0.0209826	0.025273	0	0.0262121	0	0.0255783	0.0111261	0.0832256	0.0210045
G	923	0.0117651	0.0272407	0.0033357	0.0181236	0	0.0299445	0.0139224	0.0742329	0.0575614			0.0203777	0.0389743	0.0057776	0.0313909	0	0.0284456	0.0241143	0.0264641	0.0104076
G	924	0.0112156	0.0138312	0	0.015697	0	0.0369192	0.0126164	0.101416	0.032243			0.0194261	0.0148431	0	0.027188	0	0.0639459	0.0218523	0.0630982	0.0558465
G	925	0.0208863	0.0365696	0	0.0256005	0.0133617	0.0221515	0.00630821	0.0773764	0.0619166			0.0288736	0.020873	0	0.0353448	0.0115716	0.0383675	0.0109261	0.0405235	0.0333504
U	926	0.0772421	0.113341	0.0415921	0.0804263	0.00668087	0.0856506	0.124724	0.226658	0.232388			0.069642	0.0286403	0.0720396	0.103934	0.00578582	0.0787957	0.04605	0.0347437	0.0628797
A	927	1	1	1	1	1	1	1	1	1			0	0	0	0	0	0	0	0	0
U	928	0.0380854	0.0180305	0.00959817	0.0282546	0.0313853	0.0258434	0.0826052	0.0827203	0.0967413			0.019471	0.0159166	0.0166245	0.0489384	0.0196461	0.0447621	0.0145297	0.0526024	0.0683452
C	929	0.00224313	0	0	0.0031394	0	0.00738383	0.0208836	0	0			0.00388521	0	0	0.0054376	0	0.0127892	0.0361714	0	0
G	930	0.0181469	0	0	0	0	0.00369192	0.0066347	0.0104264	0.0320244			0.0314314	0	0	0	0	0.00639459	0.00576665	0.0101967	0.0319156
G	931	0	0.00798716	0.0127976	0	0	0	0.0426358	0	0.0121581			0	0.0138342	0.022166	0	0	0	0.0387466	0	0.0210585
U	932	0.0113418	0.0239615	0	0	0	0	0.017403	0.0109315	0.0121581			0.0196446	0.0415025	0	0	0	0	0.0301428	0.0109461	0.0210585
G	933	0	0.00399358	0	0.0166676	0	0.00754751	0	0	0.0107477			0	0.00691708	0	0.0147966	0	0.0130727	0	0	0.0186155
G	934	0.0340254	0.016396	0.00639878	0.00362471	0	0	0	0	0.0395139			0.0589338	0.0283987	0.011083	0.00627818	0	0	0	0	0.0684401
C	935	0.0136102	0.00798716	0.0223957	0.00724942	0	0.0113213	0.00946231	0.0400046	0.0245349			0.0235735	0.0138342	0.0387905	0.0125564	0	0.019609	0.0163892	0.0515074	0.0348978
A	936	0.317603	0.346838	0.309261	0.350422	0.247383	0.359602	0.351847	0.312142	0.329024			0.0550879	0.0326608	0.0818032	0.0292473	0.02926	0.143795	0.00275308	0.102682	0.0871714
U	937	1	1	1	1	1	1	1	1	1			0	0	0	0	0	0	0	0	0
U	938	0.2168	0.258017	0.193961	0.165581	0.152265	0.243252	0.184462	0.161403	0.179381			0.0593471	0.0289535	0.0307592	0.0273671	0.0554414	0.0675036	0.0122808	0.0517953	0.0650142
C	939	0.713444	0.728867	0.670563	0.749826	0.634101	0.782122	0.763757	0.787588	0.829552			0.0175493	0.0849257	0.114982	0.0306301	0.0221495	0.0710655	0.0271514	0.0648264	0.134406
U	940	0.807417	0.883476	0.802497	0.895831	0.857308	0.944934	0.804589	0.871296	0.938408			0.0523589	0.033482	0.190251	0.0452079	0.0442477	0.0518158	0.0638215	0.00489888	0.061533
A	941	0.527475	0.469901	0.461972	0.553371	0.510674	0.56778	0.513952	0.54071	0.519748			0.0169819	0.0692695	0.103923	0.0629157	0.0166549	0.0405548	0.0126817	0.0228088	0.10307
C	942	0.034872	0.11249	0.0776127	0.093052	0.0868513	0.114754	0.0869041	0.112153	0.0860033			0.0353028	0.0489823	0.0340847	0.0124749	0.0752156	0.0459837	0.0797144	0.0699293	0.0234089
G	943	0	0	0	0	0	0	0	0.0245305	0.00358256			0	0	0	0	0	0	0	0.0216095	0.00620517
C	944	0	0	0.0133428	0	0.0467661	0	0	0.0135845	0			0	0	0.0231104	0	0.0405007	0	0	0.023529	0
G	945	0	0.0159743	0.0200142	0.0031394	0.0267235	0.00377375	0.0139224	0.0689326	0.0143302			0	0.0276683	0.0346656	0.0054376	0.0231433	0.00653633	0.0241143	0.0843664	0.0248207
A	946
U	947
C	948
G	949	0.488894	0.467355	0.365615	0.44581	0.446847	0.392245	0.438727	0.525697	0.45224			0.0698294	0.0247169	0.0562941	0.0783759	0.0591976	0.106391	0.0271098	0.0243314	0.0615866
G	950	0.0994066	0.144048	0.0988574	0.131953	0.105932	0.0815089	0.150098	0.143233	0.0107477			0.0727837	0.00646666	0.0714526	0.0458582	0.0074532	0.051582	0.0334312	0.0421197	0.0186155
U	951	0.24482	0.380883	0.388284	0.204137	0.337405	0.310368	0.363834	0	0.129453			0.0150237	0.089238	0.0322009	0.0367212	0.0636816	0.104489	0.0781696	0	0.0405552
U	952	0.182654	1	1	0.333333	1	1	1	0.336887	0.41465			0.0198302	0	0	0.57735	0	0	0	0.041356	0.0448016
G	953	1	0	0.0197883	1	0.216283	0.0256916	0.0288059	1	1			0	0	0.0192237	0	0.374613	0.0227148	0.0249679	0	0
C	954	0.0147063	0.00734137	0.0480003	0.056372	0.0108141	0.00369192	0.0066347	0.053351	0.0798403			0.0254721	0.00643118	0.0429466	0.00872862	0.0187306	0.00639459	0.00576665	0.0327302	0.0465238
G	955	0.0169495	0.0180305	0.0438897	0.0202675	0.0144188	0.0181616	0.0485685	0.0252009	0.056496			0.0237689	0.0159166	0.0217212	0.0195692	0.0249742	0.0165318	0.0195239	0.0351965	0.057409
U	956	0.277348	0.260297	0.227388	0.192728	0.14866	0.247453	0.227282	0.211654	0.183348			0.0358605	0.0227341	0.0258894	0.0450176	0.0491979	0.0483019	0.0402563	0.0685961	0.0621675
U	957	0.275626	0.282967	0.263422	0.241878	0.202635	0.376261	0.383665	0.388061	0.452335			0.0546968	0.0409056	0.0239127	0.0628315	0.0211854	0.0275069	0.00608971	0.0241391	0.0152147
G	958	0.00588254	0	0.0174767	0.0108741	0.0102856	0.0146683	0	0.00363414	0.00999568			0.0101889	0	0.0302706	0.0188345	0.000457905	0.0169518	0	0.00629451	0.0104618
C	959	0.0364395	0	0.0540798	0.00362471	0.00720942	0.0108771	0.0300194	0.0288496	0.00695615			0.0370249	0	0.0228939	0.00627818	0.0124871	0.0107792	0.0269708	0.0316683	0.0120484
U	960	0	0.027955	0.0203802	0.0181236	0	0.0109764	0.0097888	0.00726827	0.00607906			0	0.0484196	0.0209971	0.0313909	0	0.0110771	0.00947919	0.012589	0.0105292
G	961	0.00588254	0.0226699	0.0204931	0.0286275	0	0.00728451	0.0230582	0.0218485	0.0321495			0.0101889	0.0240657	0.0177621	0.0414175	0	0.00631033	0.0202337	0.0189214	0.0285881
G	962	0.0638338	0.0379984	0.0271645	0.0137585	0.0108141	0.0220172	0.05025	0.0819336	0.0282329			0.0477266	0.0424826	0.0252926	0.0119668	0.0187306	0.0106426	0.0473265	0.0768469	0.0325461
G	963	0.0679974	0.0691959	0.0664218	0.0416456	0.102327	0.0633005	0.0544088	0.0399755	0.100459			0.0118483	0.035756	0.0125764	0.038563	0.0136962	0.0402606	0.00964448	0.0692396	0.00380897
G	964	0.0670244	0.082674	0.0373313	0.0380209	0.0108141	0.0405586	0.107136	0	0.0318251			0.0170061	0.0549266	0.0352519	0.033936	0.0187306	0.0128605	0.0113982	0	0.028207
U	965	0.0209872	0.0739223	0.0198779	0.00325452	0	0	0.0444785	0.0249629	0.0179128			0.0105349	0.056144	0.0265545	0.00563699	0	0	0.0303322	0.0275439	0.0310258
A	966	0.0396583	0.117224	0.0900639	0.0094182	0.00668087	0.0258434	0.105288	0.0470203	0.0358256			0.0376268	0.169442	0.155995	0.0163128	0.00578582	0.0447621	0.035542	0.0631398	0.0620517
U	967	0.024952	0.0426378	0.0335867	0.00964844	0.0334044	0.0150132	0.0157705	0.0349133	0.0284418			0.0432181	0.0573416	0.00726375	0.00976559	0.0289291	0.0173209	0.0273153	0.0314793	0.0324771
C	968	0.00453673	0.0273093	0.0263	0.00325452	0	0.0369835	0.0432215	0.0101884	0.0387716			0.00785784	0.0389285	0.0143207	0.00563699	0	0.0356121	0.047839	0.0176467	0.0266652
G	969	0.63219	0.643384	0.565087	0.619304	0.647463	0.599238	0.671197	0.685954	0.672262			0.0486025	0.0785898	0.03958	0.0351177	0.0105942	0.141868	0.0455167	0.0685068	0.0442434
A	970	1	1	1	1	1	1	1	1	1			0	0	0	0	0	0	0	0	0
U	971	0	0.0186763	0	0.00325452	0	0	0	0	0.0104342			0	0.0180126	0	0.00563699	0	0	0	0	0.0180726
C	972	0	0.0798716	0.0967353	0	0	0	0.034806	0.00729736	0			0	0.138342	0.167551	0	0	0	0.0602857	0.0126394	0
U	973	0	0.00798716	0	0.00325452	0	0	0	0	0.0104342			0	0.0138342	0	0.00563699	0	0	0	0	0.0180726
G	974	0	0.0426378	0	0.0231518	0.00720942	0.0337826	0	0	0.0391056			0	0.0573416	0	0.0311609	0.0124871	0.0494737	0	0	0.0340957
A	975	0.855321	0.835735	0.674331	0.854446	0.956993	0.832273	0.720726	0.858158	0.868854			0.00860103	0.168361	0.098974	0.147613	0.0608364	0.145334	0.0550617	0.0555901	0.0791561
A	976	1	1	1	1	1	1	1	1	1			0	0	0	0	0	0	0	0	0
U	977	1	1	1	1	1	1	1	1	1			0	0	0	0	0	0	0	0	0
G	978	1	1	1	1	1	1	1	1	1			0	0	0	0	0	0	0	0	0
A	979	1	1	1	1	1	1	1	1	1			0	0	0	0	0	0	0	0	0
U	980	0.601333	0.626476	0.529418	0.659061	0.582673	0.624649	0.561351	0.646557	0.556231			0.0727242	0.0709742	0.105113	0.0741431	0.0198601	0.122769	0.0283023	0.194947	0.0721291
C	981	0	0.00399358	0.0341552	0.0217483	0.00720942	0.015095	0.0296439	0.013837	0.0143302			0	0.00691708	0.0296035	0.0376691	0.0124871	0.0261453	0.0314604	0.0154863	0.0248207
A	982	0	0	0.0206528	0.0352765	0	0.00754751	0.00696119	0.0237728	0.0491755			0	0	0.0209794	0.0457674	0	0.0130727	0.0120571	0.0411757	0.0760568
G	983	0	0.0239615	0.0773597	0.00362471	0	0	0.0406462	0.0252882	0.0179128			0	0.0415025	0.0998925	0.00627818	0	0	0.0559184	0.0353461	0.0310258
A	984	0.00294127	0.0386442	0.0139814	0.0108741	0.00720942	0.0339638	0.0229167	0.0179908	0.0395139			0.00509443	0.0505459	0.0242165	0.0188345	0.0124871	0.058827	0.0168148	0.0229112	0.0684401
C	985	0	0	0.010486	0.00362471	0.0267235	0.03019	0.0151611	0.0657891	0.0317206			0	0	0.0181624	0.00627818	0.0231433	0.0522906	0.0179911	0.0719587	0.0278517
G	986	0.00294127	0.00798716	0.00699069	0.0062788	0	0.015095	0.043733	0.0489883	0.0483081			0.00509443	0.0138342	0.0121082	0.0108752	0	0.0261453	0.0110614	0.0356032	0.0458348
A	987	0.00588254	0.0300113	0.0174767	0.025373	0.0108141	0.03019	0.0286644	0.116871	0.00303953			0.0101889	0.029952	0.0302706	0.0439473	0.0187306	0.0522906	0.00253358	0.106355	0.00526462
U	988	0	0.0613141	0.0305002	0	0.0400852	0.0226425	0.0801966	0.079635	0.0281174			0	0.0741793	0.0300328	0	0.0347149	0.039218	0.0550004	0.0525149	0.0410578
A	989	0.0273435	0.0725621	0.0870316	0.0591687	0.0694515	0.0262526	0.0454832	0.157963	0.154398			0.0299964	0.0397331	0.0755922	0.0533155	0.0335065	0.0285251	0.0539732	0.0687493	0.112419
A	990	0.0931203	0.179853	0.101079	0.120569	0.109537	0.0632361	0.124539	0.118673	0.151911			0.0368672	0.0635629	0.0404326	0.032019	0.00121605	0.0465648	0.0187467	0.0523672	0.0539555
A	991	0.0860404	0.170171	0.170241	0.0385938	0.0730562	0.017963	0.0988131	0	0.0394081			0.0747178	0.122884	0.0952263	0.0390624	0.03975	0.0311128	0.104868	0	0.0682569
U	992	0.0214357	0.0939688	0.0309792	0.0140135	0.027252	0.0113213	0	0.0436824	0.0508046			0.022086	0.0652631	0.031469	0.0167897	0.00487047	0.019609	0	0.0393396	0.0551284
C	993	0.0164	0.0100434	0.0638573	0.00976356	0.0375376	0	0.0252764	0.00364868	0			0.0212276	0.0173956	0.0848314	0.016911	0.00441287	0	0.0138208	0.0063197	0
A	994
G	995
C	996
G	997
C	998
C	999	0.0269175	0.0230915	0.0133428	0.0205226	0.0200426	0.0339638	0.0150686	0.0400482	0			0.0466226	0.0247312	0.0231104	0.0116341	0.0173575	0.058827	0.0135582	0.0350918	0
G	1000	0.0044119	0.00655839	0.0293398	0.0173832	0.053447	0.0372465	0.0209088	0	0.0107477			0.00623938	0.0113595	0.025719	0.0164165	0.0462865	0.0339487	0.0219682	0	0.0186155
C	1001	0.150005	0.344039	0.297531	0.252062	0.373584	0.361792	0.298978	0.271949	0.319433			0.212139	0.0439948	0.0309299	0.0550965	0.0466753	0.0437591	0.03461	0.131938	0.134494
G	1002	0.1853	0.361236	0.351019	0.26933	0.346316	0.306448	0.303648	0.38398	0.274657			0.262054	0.046272	0.0370207	0.0683239	0.0673169	0.0609168	0.0755358	0.0227789	0.121359
C	1003	0	0	0.00639878	0.0195271	0.0180236	0.0180623	0.0175207	0.0645351	0			0	0	0.011083	0.0338219	0.0312177	0.0223886	0.0303467	0.0299146	0
U	1004	0.375956	0.119162	0.676964	0.740241	0.142053	0.078641	0.392242	0.394917	0.177438			0.132363	0.19776	0.370433	0.227517	0.105713	0.0889585	0.120962	0.152924	0.0600106
C	1005	1	0.0703035	1	1	0.668629	0.269827	1	0.155996	0.845999			0	0.121769	0	0	0.149359	0.0986692	0	0.144263	0.266738
A	1006	0.250811	0.14763	0.301458	0.310923	0.176573	0.129451	0.134767	0.177344	0.130415			0.0302532	0.0536435	0.046747	0.0409684	0.0670868	0.034991	0.112681	0.0508049	0.0608058
C	1007	0.612694	0.88847	0.905454	0.851477	1	1	0.938586	0.76426	0.758754			0.150394	0.193175	0.0869483	0.130251	0	0	0.0832012	0.0386862	0.224961
G	1008	1	1	1	1	1	1	1	1	1			0	0	0	0	0	0	0	0	0
A	1009	1	1	1	1	1	1	1	1	1			0	0	0	0	0	0	0	0	0
A	1010	0.975614	0.956778	1	0.975367	1	0.957176	0.971931	0.791421	0.932167			0.0344868	0.0748632	0	0.0426652	0	0.0398056	0.0486172	0.269613	0.11749
G	1011	0.018725	0.0612817	0.0698691	0.0218559	0.07827	0.0497949	0.0555172	0.0289231	0.0277518			0.0264811	0.0981387	0.0241311	0.0378555	0.0614484	0.0701975	0.0511665	0.0500962	0.0480675
G	1012	0.026215	0.0221828	0.0179421	0.0220999	0.0062609	0	0	0.00642735	0.0168757			0.0370735	0.019982	0.0310767	0.02186	0.0108442	0	0	0.0111325	0.0217167
C	1013	0.0405128	0.0418581	0.0838551	0.0991859	0.0587162	0.0737776	0.0581552	0.152057	0.130264			0.0361088	0.0646479	0.0378453	0.0399474	0.0653938	0.0210649	0.036438	0.196747	0.0293293
U	1014	0.303224	0.378154	0.366291	0.346422	0.497498	0.359297	0.382039	0.351929	0.407443			0.100458	0.0419154	0.0194544	0.0501679	0.0590265	0.0694725	0.10504	0.0433802	0.0482762
C	1015	0.0110076	0.0283931	0.0407235	0.0285322	0.113985	0.0501884	0.0449477	0.0193025	0.0648034			0.0155671	0.0164956	0.0358268	0.0323906	0.0618823	0.069944	0.0309319	0.0193127	0.0164386
C	1016	0.0440304	0.0289719	0.0518566	0.0109279	0.0853233	0	0.0368368	0	0.0402813			0.0622683	0.0423246	0.0534371	0.0189277	0.0801393	0	0.0638032	0	0.0275948
G	1017	0	0.00969296	0.0149757	0.0405776	0.0755463	0	0.0100464	0.00947414	0.0307402			0	0.0167887	0.0259387	0.0259572	0.0745544	0	0.0174009	0.0164097	0.0374213
U	1018	0.0165114	0.018744	0.0186277	0.051485	0.0558316	0	0	0	0			0.0233506	0.0324655	0.0234255	0.0549122	0.0546959	0	0	0	0
U	1019	0	0.0782954	0.0810089	0.0401911	0.0552471	0	0.00310571	0	0.029717			0	0.0276593	0.0351024	0.0600981	0.0488724	0	0.00537925	0	0.0514713
A	1020	0.0464713	0.0537814	0.0660616	0.0471924	0.0876234	0.00965115	0.0416082	0.0160837	0.0132075			0.0190191	0.0307464	0.0124012	0.0272593	0.0314545	0.0167163	0.0200495	0.014747	0.0228761
C	1021	0.0055038	0.00624799	0.0288981	0.0109279	0.0062609	0	0	0.0443949	0			0.00778354	0.0108218	0.0271319	0.0189277	0.0108442	0	0	0.053793	0
U	1022	0.160747	0.0810353	0.171221	0.0254985	0.0666502	0.0678909	0.134403	0.101988	0.00616706			0.068444	0.102902	0.0758066	0.0441647	0.0765532	0.059584	0.051771	0.0429529	0.0106817
A	1023	0.451204	0.342518	0.423437	0.163556	0.279086	0.356302	0.382254	0.371004	0.299806			0.140255	0.0848843	0.0854906	0.0278492	0.0867813	0.192242	0.118554	0.0390871	0.123016
A	1024	0.572181	0.309306	0.534334	0.249905	0.253597	0.526521	0.325408	0.373524	0.398557			0.186503	0.0645338	0.00562213	0.129176	0.0965299	0.255409	0.0491621	0.0781516	0.0369078
U	1025	1	1	1	1	1	1	1	1	1			0	0	0	0	0	0	0	0	0
A	1026	1	1	1	1	1	1	1	1	1			0	0	0	0	0	0	0	0	0
A	1027	1	1	1	1	1	1	1	1	1			0	0	0	0	0	0	0	0	0
C	1028	0.425899	0.438762	0.478825	0.441642	0.380459	0.497244	0.447219	0.488888	0.508327			0.0515053	0.100358	0.0549583	0.0532266	0.0784924	0.0722122	0.0974285	0.0296243	0.0709437
U	1029	0.793864	0.829311	0.881962	0.8238	0.805948	0.8841	0.880202	0.806357	0.915176			0.169374	0.150972	0.0200394	0.0327043	0.0356977	0.063576	0.0602897	0.115855	0.077451
U	1030	0.0055038	0.0193859	0.0613211	0.0561036	0.0517266	0.0438402	0.016744	0.192702	0.0866557			0.00778354	0.0335774	0.0648397	0.070709	0.0463375	0.0466787	0.0290014	0.325442	0.0525612
A	1031	0	0.0316679	0.0256559	0.0145706	0.0395904	0.0291413	0.0200928	0	0.0330189			0	0.0287812	0.0351616	0.025237	0.052678	0.0253861	0.0348017	0	0.0571904
G	1032	0.018725	0.021604	0	0.0180102	0.00662522	0.0185832	0.0100464	0.0284224	0			0.0264811	0.0374192	0	0.0166298	0.0114752	0.032187	0.0174009	0.0492291	0
C	1033	0.151726	0.00969296	0.175403	0.152668	0.0486387	0.0216804	0.033488	0	0.0261967			0.0345009	0.0167887	0.0369295	0.0531025	0.0181329	0.0375515	0.0580029	0	0.037648
A	1034	0.0440304	0.00323099	0.0107653	0	0	0.0281914	0.0066976	0.0126322	0			0.0622683	0.00559623	0.018646	0	0	0.0402863	0.0116006	0.0218796	0
A	1035	0.0737629	0.0635752	0.0143537	0.00376464	0.0062609	0.0188998	0.0229739	0	0.0206883			0.0513543	0.04657	0.0248614	0.00652055	0.0108442	0.0244092	0.0253886	0	0.0358332
C	1036	0.0986739	0.0226169	0.0215306	0.00752928	0	0.00619439	0.0418974	0.0157902	0.0137922			0.0617105	0.0391736	0.037292	0.0130411	0	0.010729	0.0363749	0.0273495	0.0238888
G	1037	0.118703	0.069383	0.0764171	0.0762331	0.0222182	0.0347024	0.0636927	0.0192469	0.0236979			0.0122003	0.0520292	0.0595338	0.0421082	0.0197028	0.0435878	0.0561607	0.0167826	0.0213349
G	1038	0.233433	0.204861	0.156804	0.203037	0.174192	0.144612	0.211248	0.121584	0.144056			0.0123513	0.0721231	0.0612982	0.0596354	0.0429745	0.0438875	0.0349173	0.0209461	0.0400637
U	1039	0.990594	0.910927	0.897651	0.838533	0.942113	0.835896	0.790439	0.77757	0.817002			0.0133019	0.0785043	0.0689414	0.0608755	0.0514224	0.056758	0.0115532	0.120116	0.0215953
U	1040	0.316445	0.275382	0.263681	0.222936	0.254279	0.233868	0.252632	0.188941	0.304401			0.0661929	0.107543	0.0390651	0.0275132	0.039067	0.0285721	0.0335291	0.0489809	0.0167194
G	1041	0.158988	0.161647	0.109992	0.0943848	0.174577	0.0340692	0.0643205	0.0770073	0.106273			0.0553642	0.0908459	0.0485501	0.0545185	0.0388083	0.0590095	0.0396535	0.0444693	0.0449422
A	1042	0.0462439	0.0669132	0.0254652	0.0585673	0.0323975	0.0273107	0.037567	0.0224606	0.0343555			0.0124366	0.0611442	0.0123298	0.0455185	0.0301476	0.0473035	0.0243006	0.0148333	0.0434915
U	1043	0.116717	0.0572641	0.0657222	0.0908436	0.115615	0.0682934	0.0865559	0.0545519	0.0648034			0.00617565	0.0444264	0.0213828	0.0557649	0.0319657	0.0123384	0.0509581	0.034037	0.0164386
C	1044	0.011235	0	0.00730398	0.00752928	0	0	0	0.0473707	0.00616706			0.0158887	0	0.0126509	0.0130411	0	0	0	0.0820484	0.0106817
U	1045	0.00748999	0.00925886	0.0181328	0.0694952	0.0937613	0.0492397	0.0571736	0.0126929	0.00925059			0.0105924	0.0160368	0.0166953	0.0639744	0.0355068	0.0482858	0.00755482	0.0144525	0.0160225
C	1046	0.0814803	0	0.0802598	0.0401101	0.0451014	0.0290644	0.0330203	0.0189483	0			0.00930613	0	0.0237375	0.0315179	0.0391058	0.009047	0.0420584	0.0328194	0
U	1047	0.235874	0	0.428171	0.535843	0.0719923	0.0496673	0.157639	0.00964103	0.0726451			0.0689362	0	0.0125803	0.0670323	0.0623613	0.0368155	0.056601	0.0166987	0.0419458
C	1048	0.526786	0.00624799	1	0.982897	0.14293	0.071031	0.345968	0.0225008	0.201357			0.0600369	0.0108218	0	0.0296241	0.0599272	0.0378241	0.075876	0.0309884	0.051936
A	1049	0.0590103	0	0.0443051	0.0218559	0.082252	0.0133387	0.0033488	0.00642735	0			0.0410835	0	0.0449401	0.0378555	0.0903029	0.015757	0.00580029	0.0111325	0
G	1050	0.161202	0.0406119	0.0664577	0.0690893	0.13921	0.0872701	0.0696334	0.189067	0.0801259			0.00553249	0.0703419	0.0674101	0.0269883	0.034999	0.0431354	0.0219436	0.0669033	0.0435705
C	1051	0.207218	0.116614	0.132512	0.117236	0.164703	0.142661	0.124917	0.134844	0.127252			0.0494248	0.0850155	0.113555	0.101514	0.0364092	0.0317464	0.043634	0.084495	0.0103065
G	1052	0	0.0193859	0.0149757	0	0.0446991	0.00682767	0	0.00315805	0.0172403			0	0.0335774	0.0259387	0	0.0231647	0.0118259	0	0.0054699	0.029861
G	1053	0	0	0	0	0.0128269	0.0136553	0.0129275	0.00959563	0			0	0	0	0	0.0148459	0.0236518	0.0112175	0.00965694	0
C	1054	0	0	0	0	0.00331261	0	0	0	0			0	0	0	0	0.00573761	0	0	0	0
A	1055	0	0	0.00374393	0	0	0.00341384	0	0.0473707	0.0103442			0	0	0.00648467	0	0	0.00591294	0	0.0820484	0.0179166
A	1056	0	0	0.00365199	0	0.00969645	0.0030972	0	0	0.0160005			0	0	0.00632544	0	0.0167947	0.0053645	0	0	0.0101792
G	1057	0.027519	0.0401594	0.0404477	0.0145706	0.0361169	0.00965115	0.00310571	0	0.015636			0.0389177	0.0616203	0.0442123	0.025237	0.0348591	0.0167163	0.00537925	0	0.0191552
C	1058	0.027519	0.0154314	0.0296756	0	0.0064643	0.0128682	0	0	0			0.0389177	0.026728	0.0282152	0	0.0111965	0.0222884	0	0	0
G	1059	0	0.021604	0.010956	0.00376464	0	0.0160853	0	0.0252644	0			0	0.0374192	0.0189763	0.00652055	0	0.0278605	0	0.0437592	0
A	1060	0.0887429	0.0556979	0.0812564	0.0335158	0.00939134	0.065282	0	0.0665971	0			0.0301694	0.0882104	0.051395	0.0338877	0.0162663	0.0487285	0	0.0774486	0
U	1061	0.571499	0.137234	0.386902	0.478532	0.130716	0.439168	0.0627665	0.497389	0.328166			0.0921358	0.148746	0.107972	0.480694	0.131485	0.159815	0.0918649	0.43852	0.443768
U	1062	1	1	1	1	1	1	1	1	1			0	0	0	0	0	0	0	0	0
C	1063	1	1	1	1	1	1	1	1	1			0	0	0	0	0	0	0	0	0
U	1064	1	1	1	1	1	1	1	1	1			0	0	0	0	0	0	0	0	0
A	1065	0.995342	0.837837	0.914639	0.918632	0.856929	0.939448	0.945209	0.882418	0.856064			0.00658803	0.164888	0.0334996	0.0352384	0.0310019	0.0785757	0.0902588	0.0658111	0.125177
U	1066	1	1	1	1	1	1	1	1	1			0	0	0	0	0	0	0	0	0
A	1067	0.131469	0.0249919	0.237437	0.145119	0.115429	0.186698	0.195261	0.229201	0.122329			0.0164465	0.0432873	0.165501	0.049692	0.102822	0.0588968	0.0562392	0.142008	0.10901
U	1068	0.0700179	0.0255269	0.0581708	0.00354115	0.0747327	0.0340692	0.0889693	0.0609946	0.0421269			0.0566505	0.0243359	0.0309306	0.00613345	0.0745345	0.0590095	0.0288326	0.03674	0.0286552
C	1069	0.0220152	0.0226169	0.0434425	0.00376464	0	0	0.0200928	0.104388	0.0133537			0.0311342	0.0391736	0.0376267	0.00652055	0	0	0.0348017	0.155817	0.0150853
U	1070	0.0165114	0.0382684	0.0181328	0	0	0	0.00934482	0.00964103	0.0193746			0.0233506	0.0340135	0.0166953	0	0	0	0.0161857	0.0166987	0.0198258
C	1071	0	0.00323099	0	0	0	0	0	0	0			0	0.00559623	0	0	0	0	0	0	0
U	1072	0	0	0	0	0	0	0	0	0			0	0	0	0	0	0	0	0	0
U	1073	0.198424	0.223145	0.220026	0.207634	0.177691	0.225457	0.238544	0.191942	0.214003			0.015974	0.0200759	0.0333748	0.0485575	0.0362405	0.039123	0.0281374	0.03451	0.0532898
G	1074	0.0964603	0.0969956	0.0990782	0.0586288	0.0581909	0.109156	0.0600455	0.0895992	0.0915126			0.0118788	0.0338658	0.0205894	0.0183061	0.0356287	0.0288376	0.0177938	0.0227665	0.0192208
C	1075	0.186962	0.20371	0.15032	0.123831	0.164864	0.148591	0.206225	0.153286	0.202474			0.0313704	0.0722046	0.0290643	0.0263737	0.029036	0.0553453	0.0306908	0.0335081	0.0467056
C	1076	0.296643	0.244303	0.204471	0.193775	0.259257	0.250235	0.262876	0.208056	0.264192			0.014773	0.109886	0.0756065	0.027951	0.0869485	0.0617075	0.0739418	0.0449638	0.0200956
C	1077	0.361612	0.338042	0.292692	0.299149	0.29046	0.332714	0.308337	0.233234	0.288036			0.0288175	0.111001	0.0975845	0.00515365	0.0245801	0.0728332	0.0476607	0.0434186	0.0113643
U	1078	0.529395	0.463821	0.490651	0.510324	0.488111	0.535764	0.478381	0.377669	0.465912			0.0919456	0.131379	0.04287	0.0425738	0.117704	0.0708452	0.137502	0.0708475	0.0432259
C	1079	0.0909565	0.00617257	0.0255639	0.0372804	0	0.0225194	0.0155286	0.069477	0			0.0196623	0.0106912	0.044278	0.0397201	0	0.0390047	0.0268963	0.120338	0
U	1080	0.0499889	0.0154314	0	0	0.0064643	0	0	0	0			0.00714038	0.026728	0	0	0.0111965	0	0	0	0
G	1081	0.0110076	0	0	0.0109279	0	0	0	0.0221063	0			0.0155671	0	0	0.0189277	0	0	0	0.0382893	0
U	1082	0	0	0.00365199	0.00718379	0	0.00341384	0	0	0			0	0	0.00632544	0.00622321	0	0.00591294	0	0	0
G	1083	0.00924879	0	0	0	0	0	0	0.0757931	0.0172403			0.00248732	0	0	0	0	0	0	0.131277	0.029861
A	1084	0.0110076	0.00933427	0.00358843	0	0	0.00341384	0	0	0			0.0155671	0.00937221	0.00621534	0	0	0.00591294	0	0	0
G	1085	0.0907291	0.0155068	0.117077	0.0325808	0.0616477	0.00984794	0.0267904	0.00643758	0.0168757			0.0117934	0.0141684	0.0451708	0.0394872	0.0216511	0.00965717	0.0464023	0.0111502	0.0217167
C	1086	0.0777353	0	0.0290184	0.0915756	0.0130683	0.013065	0.0234416	0.126681	0.0551689			0.0146023	0	0.032791	0.0196199	0.0152431	0.0146818	0.040602	0.170355	0.0955553
U	1087	0.0649689	0.0123451	0.0362021	0.0728949	0.0552851	0.0164359	0.0848995	0.0707418	0.0719706			0.0140445	0.0213824	0.0313556	0.0160851	0.0257864	0.0154744	0.0779358	0.0677222	0.100031
C	1088	0.0794941	0.021868	0.0658709	0.179325	0.0900676	0.0506172	0.0767793	0.0706305	0.0790323			0.0276821	0.0378764	0.0288264	0.0617898	0.0335588	0.0642493	0.125004	0.0487106	0.0141729
U	1089	0.442865	0.29821	0.351083	0.345732	0.377371	0.367194	0.334004	0.323633	0.361556			0.0119444	0.0526043	0.0909053	0.0513363	0.0443556	0.0755244	0.100888	0.111865	0.0488627
U	1090	0.860198	0.610507	1	0.903817	0.779413	0.664247	0.774377	0.729794	0.756232			0.0334049	0.112133	0	0.0394543	0.138594	0.0347927	0.123142	0.142567	0.0518103
A	1091	0.129483	0.0905143	0.149726	0.0438347	0.12388	0.0737346	0.126508	0.121756	0.0994494			0.0348225	0.109824	0.0245527	0.0380152	0.082761	0.0333636	0.0919391	0.0409854	0.0539491
U	1092	0	0	0.0107653	0.0564696	0.00662522	0.020483	0	0.24317	0.064659			0	0	0.018646	0.0978082	0.0114752	0.0354776	0	0.421182	0.0415187
U	1093	0.0462439	0.012496	0.0582412	0	0	0.0126285	0.0492596	0.0868306	0.0132075			0.0124366	0.0216437	0.0746745	0	0	0.0109425	0.0562225	0.0765581	0.0228761
G	1094	0	0	0	0	0.039387	0.0412564	0	0	0.0265613			0	0	0	0	0.052796	0.0289563	0	0	0.0374064
C	1095	0	0	0	0.00728529	0	0.00619439	0.0229739	0.0128547	0.00660377			0	0	0	0.0126185	0	0.010729	0.0253886	0.022265	0.0114381
C	1096	0.00748999	0	0	0.0145706	0.0132504	0	0.0315433	0.00643758	0			0.0105924	0	0	0.025237	0.0229504	0	0.0385653	0.0111502	0
C	1097	0	0.00617257	0	0	0	0.04396	0.0100464	0.0128752	0.0267074			0	0.0106912	0	0	0	0.0419773	0.0174009	0.0223004	0.0301707
C	1098	0.0647415	0.0315864	0.0112318	0.0363455	0.0228452	0.0290644	0.0066976	0.0289691	0.0432169			0.0174112	0.0273761	0.019454	0.0351253	0.0154716	0.009047	0.0116006	0.050176	0.0578692
C	1099	0.0794941	0.0535236	0.0807615	0.061925	0.0394295	0.0251371	0.0157717	0.00965637	0.0334592			0.0276821	0.00591606	0.0237331	0.107257	0.0397552	0.0234629	0.0192826	0.0167253	0.024782
A	1100	0.0665003	0.049456	0.0184086	0.0182132	0	0.00619439	0.0200928	0	0.020396			0.030491	0.0700573	0.0170632	0.0315462	0	0.010729	0.0348017	0	0.0206945
G	1101	0.0165114	0.0124898	0.0330518	0.0367924	0	0.0030972	0	0.00321879	0			0.0233506	0.0140979	0.039427	0.0383307	0	0.0053645	0	0.00557511	0
G	1102	0.0220152	0.0345341	0.0881222	0.0449317	0.0062609	0.0223995	0.0033488	0.02241	0.0170941			0.0311342	0.00472976	0.0209646	0.0599015	0.0108442	0.0310993	0.00580029	0.0243264	0.0216047
C	1103	1	0.988438	0.95955	0.916232	0.999578	1	0.974132	0.970505	1			0	0.020026	0.0458299	0.0880453	0.000731002	0	0.0448041	0.0268715	0
U	1104	0.220212	0.254587	0.212814	0.15342	0.255436	0.241302	0.151679	0.153873	0.223814			0.0466159	0.0200847	0.0530973	0.076687	0.0431009	0.0467253	0.0694046	0.0684154	0.0555194
G	1105	0.0165114	0.00925886	0.01826	0.00728529	0	0.016282	0	0	0.00344805			0.0233506	0.0160368	0.0316272	0.0126185	0	0.0199986	0	0	0.00597221
G	1106	0.0460166	0.038193	0.0185641	0.035919	0.0132504	0.00631425	0.00310571	0	0.020396			0.0438924	0.0387848	0.023457	0.0311161	0.0229504	0.00547125	0.00537925	0	0.0206945
U	1107	0.027519	0.0251305	0.0149757	0.0182132	0.0129286	0.0170692	0	0	0.0132075			0.0389177	0.0107106	0.0259387	0.0315462	0.022393	0.0295647	0	0	0.0228761
U	1108	0.00924879	0.00969296	0	0	0.00975567	0.0164359	0.0198497	0.0189483	0.00990566			0.00248732	0.0167887	0	0	0.00994284	0.0154744	0.026721	0.0328194	0.0171571
U	1109	0	0.00624799	0.0149757	0.00718379	0	0	0.0234416	0.00947414	0			0	0.0108218	0.0259387	0.00622321	0	0	0.040602	0.0164097	0
G	1110	0.0385266	0.0355408	0	0.0332718	0.0165631	0.0170692	0.0234416	0.0537475	0.101395			0.0544848	0.0615586	0	0.0292002	0.028688	0.0295647	0.040602	0.0848682	0.0888295
A	1111	0.018725	0.00969296	0.00358843	0.00728529	0.0129286	0.00619439	0.0232077	0	0.0271459			0.0264811	0.0167887	0.00621534	0.0126185	0.022393	0.010729	0.0324423	0	0.0259561
G	1112	0.0055038	0.00940356	0	0.0107249	0.00331261	0.0133387	0.00311494	0	0.00616706			0.00778354	0.00926225	0	0.0106249	0.00573761	0.015757	0.00539524	0	0.0106817
G	1113	0	0.0123451	0	0	0.0129286	0	0	0	0			0	0.0213824	0	0	0.022393	0	0	0	0
U	1114	0.055038	0.0571133	0.0219971	0.050673	0.0160166	0.0455772	0.0193912	0.0758538	0.0742001			0.0778354	0.0356597	0.0190629	0.0319229	0.014478	0.0396108	0.0168262	0.123115	0.0324862
U	1115	0.0385266	0.107481	0.0513265	0.0842093	0.0834379	0.102996	0.0280252	0.0255981	0.0867508			0.0544848	0.0332421	0.04448	0.0467787	0.041974	0.0453821	0.0407395	0.0294908	0.0485828
C	1116	0.240241	0.298783	0.259959	0.314553	0.277252	0.343974	0.190247	0.210941	0.253337			0.0961261	0.00949326	0.101873	0.0503746	0.0622628	0.0313184	0.0619604	0.0158319	0.0512201
U	1117	1	1	1	1	1	1	1	1	1			0	0	0	0	0	0	0	0	0
U	1118	1	1	1	1	1	1	1	1	1			0	0	0	0	0	0	0	0	0
A	1119	1	1	1	1	1	1	1	1	1			0	0	0	0	0	0	0	0	0
U	1120	1	1	1	1	1	1	1	1	1			0	0	0	0	0	0	0	0	0
G	1121	0.0834665	0.0504057	0.0436831	0.0213484	0.115056	0.0834121	0.111362	0.0957887	0.0319271			0.00906986	0.0236594	0.0430746	0.0280499	0.119475	0.0792013	0.117191	0.0155028	0.0276981
G	1122	0.0204838	0.00312399	0.0143537	0	0	0.0102415	0	0	0			0.0134013	0.00541091	0.0248614	0	0	0.0177388	0	0	0
A	1123	0.027519	0	0.0215306	0.00354115	0.0129286	0.00341384	0	0.0128547	0.0172403			0.0389177	0	0.037292	0.00613345	0.022393	0.00591294	0	0.022265	0.029861
C	1124	0.0055038	0	0	0	0.0357525	0	0	0.0546529	0.0517208			0.00778354	0	0	0	0.0156749	0	0	0.0641854	0.0895831
C	1125	0	0	0	0	0.0463765	0	0	0	0.0241364			0	0	0	0	0.0803265	0	0	0	0.0418054
U	1126	0	0	0	0	0.0491427	0	0	0.00642735	0.0275844			0	0	0	0	0.0623309	0	0	0.0111325	0.0477776
C	1127	0	0	0	0	0.0198757	0	0	0	0.0272921			0	0	0	0	0.0344257	0	0	0	0.0317015
A	1128	0	0	0	0	0	0	0	0	0			0	0	0	0	0	0	0	0	0
G	1129	0	0.00646197	0	0	0.0298135	0	0	0	0.0172403			0	0.0111925	0	0	0.0516385	0	0	0	0.029861
A	1130	0	0	0	0	0.00662522	0	0	0	0			0	0	0	0	0.0114752	0	0	0	0
U	1131	0	0	0	0	0	0.0030972	0.00622988	0	0			0	0	0	0	0	0.0053645	0.0107905	0	0
C	1132	0	0	0	0	0	0	0	0	0			0	0	0	0	0	0	0	0	0
A	1133	0	0.00937198	0	0.0185792	0.0290469	0.0265236	0	0	0			0	0.0162327	0	0.0171769	0.0168404	0.0230004	0	0	0
C	1134	0	0	0	0.0293852	0.0193929	0.0227161	0	0	0			0	0	0	0.0333081	0.0335895	0.0309033	0	0	0
C	1135	0.0411949	0.0257409	0.0107653	0.0483304	0.0290893	0.0746935	0.0124598	0.0157902	0			0.0582584	0.036768	0.018646	0.0455049	0.0503842	0.0456149	0.0215809	0.0273495	0
U	1136	0.305892	0.246454	0.197683	0.285593	0.27321	0.292245	0.236131	0.217312	0.167553			0.0122856	0.0794752	0.0288919	0.0863405	0.0804664	0.0577232	0.0139447	0.0131297	0.0916653
A	1137	1	1	1	1	1	1	1	1	1			0	0	0	0	0	0	0	0	0
A	1138	0.606281	0.610301	0.51601	0.550576	0.602082	0.606795	0.557937	0.464145	0.577459			0.0323548	0.0346945	0.0402977	0.0440863	0.036086	0.0448604	0.0402111	0.0903293	0.0993261
G	1139	0.0184976	0.00646197	0	0.00728529	0.0353502	0.00965115	0.00622988	0.00321879	0.00961511			0.00497464	0.0111925	0	0.0126185	0.0459324	0.0167163	0.0107905	0.00557511	0.00927211
G	1140	0.0055038	0.0127792	0.00358843	0.0141646	0.0328043	0.0233065	0.00621143	0.0193127	0.0123341			0.00778354	0.0148556	0.00621534	0.0245338	0.0302602	0.0210587	0.0107585	0.0334506	0.0213633
G	1141	0	0.00617257	0.025741	0	0	0	0.0193728	0	0.0224581			0	0.0106912	0.0231697	0	0	0	0.0104168	0	0.0203348
G	1142	0.0110076
C	1143	0
G	1144	0
A	1145	0	0.00635498	0.0519553	0.0375244	0	0.0546899	0.0401856	0.0473707	0			0	0.00550591	0.0506022	0.0557985	0	0.0947256	0.0696035	0.0820484	0
U	1146	0.0330228	0.00969296	0.080026	0.220508	0	0.149755	0.00934482	0.34299	0.178734			0.0467012	0.0167887	0.09585	0.298112	0	0.185379	0.0161857	0.569172	0.168586
U	1147	0.255221	0.423356	0.333734	0.275911	0.0187827	0.369479	0	0.255351	0.350095			0.0749412	0.114703	0.0658866	0.0627269	0.0325326	0.0757638	0	0.0819488	0.104214
G	1148	0	0	0.00374393	0	0.381396	0.0982737	0.299974	0	0.0443862			0	0	0.00648467	0	0.0557939	0.0448921	0.0332685	0	0.0532582
C	1149	0.108999	0.01271	0.241211	0.139702	0.0786176	0.0700131	0.0358644	0.0514444	0.138449			0.0482238	0.0110118	0.0741025	0.104454	0.0690105	0.0577331	0.0351834	0.0530963	0.115214
C	1150	0.0314914	0.0762597	0.0764523	0.0444437	0.107113	0.00965115	0.0758079	0.0700084	0.265796			0.00216574	0.066071	0.03635	0.038505	0.0541891	0.0167163	0.0393522	0.0482659	0.0296239
U	1151	0.270201	0.330381	0.274517	0.237771	0.298355	0.308561	0.264353	0.201892	0.0623767			0.0537563	0.0494585	0.00895605	0.03468	0.120443	0.0422135	0.00506627	0.0836334	0.0216634
G	1152	0.750289	0.829475	0.85952	0.665593	0.921924	0.830147	0.884684	0.781224	0.850512			0.0441943	0.133505	0.0806349	0.107314	0.0702027	0.0510524	0.03934	0.177806	0.0933085
A	1153	0.270428	0.287482	0.227019	0.255741	0.346469	0.243562	0.306653	0.294745	0.285755			0.0223006	0.077882	0.00841417	0.0578762	0.104569	0.034637	0.0552413	0.095729	0.0492448
C	1154	0.0334776	0	0.0695581	0.154274	0.0723947	0	0.0841517	0.038534	0.0103442			0.0162102	0	0.00633453	0.0544839	0.0804502	0	0.0742908	0.0256169	0.0179166
G	1155	0	0.00969296	0	0.0225878	0.0198757	0.0128682	0.0341629	0.0319903	0.0206883			0	0.0167887	0	0.0391233	0.0344257	0.0222884	0.0591718	0.00575166	0.0358332
G	1156	0.303451	0.157818	0.354833	0.348495	0.36205	0.284741	0.251847	0.333092	0.21323			0.0690018	0.0484993	0.045946	0.0987572	0.101304	0.0292688	0.0700859	0.0915501	0.105774
U	1157	1	1	1	1	1	1	1	1	1			0	0	0	0	0	0	0	0	0
A	1158	1	1	1	1	1	1	1	1	1			0	0	0	0	0	0	0	0	0
G	1159	0.12642	0.0129239	0.0831695	0.237869	0.0613001	0.0938419	0.0218046	0.420164	0.131192			0.0542485	0.0223849	0.0736121	0.265309	0.0536046	0.111531	0.0377666	0.502358	0.128485
U	1160	0.0517477	0.0189579	0.0547027	0.0327643	0.0482151	0.0254109	0.025855	0.0796897	0.00689611			0.0202201	0.0187476	0.0178957	0.0286512	0.019062	0.0281996	0.022435	0.0447669	0.0119444
G	1161	0.1372	0.113698	0.143291	0.131199	0.141536	0.0745218	0.0914186	0.24577	0.0824064			0.00722569	0.0424064	0.0412785	0.0384247	0.073708	0.0563629	0.0859927	0.0600007	0.0267311
U	1162	1	0.858784	0.905724	0.91627	0.859984	0.884417	0.875843	0.96136	0.914583			0	0.0566106	0.0963656	0.047774	0.0729681	0.0647339	0.103009	0.0338914	0.07918
U	1163	1	1	1	1	1	1	1	1	1			0	0	0	0	0	0	0	0	0
G	1164	0.0821625	0.0850784	0.0587009	0.0263525	0.120915	0.0331884	0.0351629	0.0830702	0.0185012			0.0850611	0.0110808	0.0277634	0.0456438	0.0900375	0.0361395	0.00634333	0.0530368	0.032045
U	1165	0.0337049	0.0249858	0.0111398	0.00376464	0.00969645	0	0	0.00947414	0			0.047666	0.0141061	0.0112329	0.00652055	0.0167947	0	0	0.0164097	0
U	1166	0.0277464	0.0319889	0.0258398	0	0.0521167	0.00341384	0.0456678	0.0257094	0			0.00746196	0.0340908	0.0229438	0	0.0533719	0.00591294	0.0452158	0.04453	0
A	1167	0.0297326	0.0469231	0.0627558	0.0177057	0.0650833	0.0198497	0.0224693	0.0450221	0.0198853			0.010914	0.0335907	0.0450386	0.0306672	0.041037	0.0205124	0.0197828	0.0401536	0.0102568
C	1168	0	0	0.00748786	0.0185997	0	0	0	0.00631609	0			0	0	0.0129693	0.0236205	0	0	0	0.0109398	0
C	1169	0.0314914	0.018744	0.0333844	0.0290602	0.00323215	0.00341384	0	0.0255425	0.0325822			0.00216574	0.0324655	0.0406295	0.0227046	0.00559825	0.00591294	0	0.0242313	0.0414567
U	1170	0.682484	0.56877	0.726325	0.603179	0.761088	0.55155	0.502924	0.869716	0.457903			0.062288	0.040623	0.130675	0.11717	0.030258	0.135698	0.110765	0.166497	0.0916671
A	1171	0.878923	0.889527	0.929954	0.806278	0.845763	0.862865	0.846957	0.923707	0.919444			0.059886	0.061783	0.0229595	0.0742577	0.0702025	0.0633161	0.0606684	0.111434	0.0781524
C	1172	1	1	1	1	1	1	1	1	1			0	0	0	0	0	0	0	0	0
G	1173	1	0.800894	0.985035	0.820523	0.944798	0.895737	0.87442	0.976155	0.896342			0	0.120658	0.0233655	0.0466187	0.0341957	0.0678936	0.155233	0.0413005	0.118084
A	1174	0.0590103	0.0286509	0.0258398	0.0578568	0.0780498	0.0160853	0.0607194	0.0671029	0.0375641			0.0410835	0.0254122	0.0229438	0.033278	0.0367529	0.0278605	0.0473089	0.0578425	0.0572388
G	1175	0.0202564	0.0129239	0	0.0070823	0.0357146	0	0.0160147	0.0257094	0.00344805			0.0180544	0.0223849	0	0.0122669	0.0457393	0	0.014415	0.04453	0.00597221
A	1176	0.0944741	0	0	0.0624744	0.0477703	0.0227161	0.0294099	0.044602	0.0310325			0.00649723	0	0	0.0265349	0.0417912	0.0309033	0.0301656	0.0386309	0.0537499
A	1177	0.121993	0.0413232	0.0401651	0.183253	0.181165	0.107334	0.117705	0.127764	0.0622323			0.0454149	0.0296857	0.0226841	0.0439412	0.0356683	0.0697047	0.0062336	0.027049	0.0548317
G	1178	1	1	1	1	1	1	1	1	1			0	0	0	0	0	0	0	0	0
A	1179	1	1	1	1	1	1	1	1	1			0	0	0	0	0	0	0	0	0
U	1180	1	1	1	1	1	1	1	1	1			0	0	0	0	0	0	0	0	0
U	1181	1	1	1	1	1	1	1	1	1			0	0	0	0	0	0	0	0	0
U	1182	0.809072	0.648109	0.724691	0.754873	0.827179	0.689667	0.911016	0.784635	0.769603			0.116733	0.00866413	0.0271205	0.00979242	0.127095	0.0134668	0.00607723	0.213285	0.0950005
C	1183	0.0960055	0.0440192	0.0182248	0.087364	0.0612409	0.0550316	0.0847035	0.243563	0.0387492			0.0510327	0.0441681	0.0060591	0.00827694	0.0279298	0.0143391	0.048199	0.088005	0.0396515
U	1184	0.035009	0.0186308	0.00365199	0.026007	0.029267	0.00663089	0.0217861	0.115192	0			0.0283253	0.0161357	0.00632544	0.0263818	0.0298285	0.0057501	0.023521	0.0261195	0
U	1185	0.0277464	0.07822	0.025741	0.0295276	0.0645368	0.0337448	0.0648159	0.124783	0.0137922			0.00746196	0.0272138	0.0231697	0.0175048	0.0281164	0.0428329	0.0419541	0.0261823	0.0238888
C	1186	0.0429537	0.0559679	0	0.0255395	0.0450467	0.00321705	0.0416543	0.0798566	0			0.0451787	0.0521118	0	0.00630946	0.0624668	0.0055721	0.0290153	0.0484094	0
U	1187	0.300616	0.260155	0.193847	0.208284	0.245439	0.178956	0.301208	0.313728	0.125627			0.0515249	0.0667424	0.0201628	0.0691528	0.0520331	0.0283416	0.0627351	0.0680718	0.0369667
A	1188	0.155698	0.144277	0.112937	0.138301	0.121961	0.132976	0.188293	0.185241	0.138401			0.00225105	0.035879	0.0396714	0.0430957	0.0483452	0.00930205	0.0179797	0.0433849	0.0943422
U	1189	0.309865	0.257573	0.259569	0.270149	0.296094	0.211674	0.310805	0.310428	0.269098			0.0490376	0.0338278	0.022208	0.0253696	0.0330435	0.0402746	0.0746581	0.0835522	0.0270268
G	1190	0.0669551	0.0410399	0.0546107	0.0257425	0.0961888	0.0297406	0.108837	0.0832224	0.0982607			0.0324205	0.0422196	0.0208313	0.0274561	0.0675418	0.0260127	0.0233916	0.0206368	0.0264261
G	1191	0.0649689	0.0376642	0.036386	0.0508555	0.129802	0.0136553	0.124637	0.0922662	0.0201037			0.0140445	0.0407451	0.0159747	0.0159635	0.0692631	0.0236518	0.014577	0.066217	0.0198178
G	1192	0	0.012496	0.0251826	0.0110499	0.02634	0	0.0636374	0.00631609	0.0125525			0	0.0216437	0.0345662	0.01093	0.0304145	0	0.00291059	0.0109398	0.0140639
U	1193	0.0202564	0.018744	0.0436264	0	0.0193929	0.00682767	0.0435538	0	0.0154176			0.0180544	0.0324655	0.0210648	0	0.0335895	0.0118259	0.0388791	0	0.0267041
A	1194	0.0295052	0.0249919	0.0402922	0.0150586	0.0289664	0.00992487	0.0404942	0.0349207	0.025834			0.0205417	0.0432873	0.0414261	0.0260822	0.0256822	0.0102562	0.0701381	0.0382455	0.00968201
A	1195	0.146222	0.141524	0.135902	0.150122	0.1907	0.133686	0.0772572	0.0641475	0.0706569			0.0267174	0.0740884	0.0432564	0.0668467	0.0507966	0.0357601	0.03198	0.0313028	0.0528267
C	1196	0.863943	0.730526	0.885605	0.70695	0.631973	0.572562	0.505817	0.552119	0.558164			0.0387011	0.253537	0.124788	0.070956	0.215936	0.272462	0.187175	0.218937	0.328851
G	1197	1	1	1	1	1	1	1	1	1			0	0	0	0	0	0	0	0	0
G	1198	0.692128	0.830988	0.654851	0.748095	0.790258	0.81715	0.791439	0.697475	0.748219			0.142014	0.0756249	0.0247122	0.0483523	0.0340672	0.079218	0.0659377	0.0872947	0.0664811
U	1199	1	1	1	1	1	1	1	1	1			0	0	0	0	0	0	0	0	0
U	1200	1	1	1	1	1	1	1	0.985629	1			0	0	0	0	0	0	0	0.0248908	0
A	1201	0.355654	0.277166	0.351188	0.401083	0.222348	0.248566	0.271023	0.217722	0.242609			0.0263105	0.0388864	0.0145423	0.0222108	0.00342953	0.0221661	0.0334689	0.0512163	0.0356829
C	1202	1	0.126037	1	1	0.344444	0.203656	0.837088	0.415904	0.486015			0	0.0213782	0	0	0.0738127	0.00959671	0.0844027	0.0494222	0.0620018
A	1203	0.93067
C	1204	0.706486
A	1205	1
U	1206	1	1	1	1	1	1	1	1	1			0	0	0	0	0	0	0	0	0
U	1207	0.288244	0.380806	0.321576	0.335312	0.338327	0.358553	0.364836	0.355679	0.424681			0.121642	0.0217881	0.0377347	0.0132181	0.0247018	0.0278534	0.0583894	0.122857	0.0569607
C	1208	0	0	0.00365199	0	0.00331261	0.00321705	0	0.00321879	0.0364705			0	0	0.00632544	0	0.00573761	0.0055721	0	0.00557511	0.0362075
G	1209	0.0277464	0	0	0.0327838	0.0062609	0	0	0.203577	0.063833			0.00746196	0	0	0.0567832	0.0108442	0	0	0.144423	0.0473109
A	1210	0	0	0	0.0141646	0	0	0	0.00631609	0.00616706			0	0	0	0.0245338	0	0	0	0.0109398	0.0106817
G	1211	0.0055038	0	0	0	0.0193929	0	0	0.0126322	0.0154176			0.00778354	0	0	0	0.0335895	0	0	0.0218796	0.0267041
C	1212	0.293126	0.23668	0.289493	0.259221	0.371682	0.267219	0.220584	0.321801	0.301245			0.0409325	0.0472335	0.0230317	0.013616	0.0738973	0.0542319	0.0281785	0.149887	0.0319707
U	1213	0.155698	0.116281	0.109377	0.0803022	0.125621	0.0945003	0.0827855	0.0544509	0.133493			0.00225105	0.0373395	0.0306635	0.0130393	0.0935772	0.0192409	0.00968396	0.0204071	0.0399039
C	1214	0.206142	0.126509	0.0771379	0.105374	0.189344	0.124899	0.0871343	0.0956973	0.0855621			0.0580222	0.0427108	0.0207476	0.0228524	0.0729446	0.103103	0.0675458	0.0670149	0.038365
G	1215	0.018725	0	0	0.0489403	0	0.013065	0	0.271592	0.0482728			0.0264811	0	0	0.0847671	0	0.0146818	0	0.470411	0.0836109
A	1216	0.0165114	0.012817	0.00717686	0	0.0355536	0.00341384	0	0	0			0.0233506	0.0148424	0.0124307	0	0.0615807	0.00591294	0	0	0
G	1217	0	0	0	0.0112939	0	0.0102415	0	0.101057	0.00344805			0	0	0	0.0195616	0	0.0177388	0	0.175037	0.00597221
U	1218	0.0367678	0.0250989	0.0401015	0.00376464	0.047872	0.0305277	0.0316171	0.01287	0.0269998			0.041405	0.0354115	0.0163602	0.00652055	0.0442471	0.0447782	0.0386887	0.014752	0.0233989
C	1219	0.0577063	0.0154314	0.0881926	0.0188232	0.0742377	0.0238969	0.00310571	0.00964103	0.0239902			0.0349078	0.026728	0.0550847	0.0326027	0.120542	0.0413906	0.00537925	0.0166987	0.0333436
G	1220	0.0372225	0.0123451	0.0146999	0.0263525	0.0668581	0	0	0.0289231	0.0137922			0.0215065	0.0213824	0.0167062	0.0456438	0.0582506	0	0	0.0500962	0.0238888
C	1221	0.228157	0.150884	0.186953	0.209788	0.27701	0.157986	0.086042	0.221229	0.16875			0.026888	0.0235954	0.0222001	0.0952441	0.0893777	0.080783	0.0839398	0.139771	0.137932
U	1222	1	1	1	1	1	1	1	1	1			0	0	0	0	0	0	0	0	0
U	1223	1	1	1	1	1	1	1	1	1			0	0	0	0	0	0	0	0	0
A	1224	1	1	1	1	1	1	1	1	1			0	0	0	0	0	0	0	0	0
U	1225	0.877786	0.677949	0.718504	0.708412	0.800865	0.680889	0.640668	0.774711	0.710998			0.0973928	0.101493	0.07597	0.0524848	0.0837666	0.0349413	0.103918	0.17958	0.118742
U	1226	0.305437	0.22397	0.179833	0.245708	0.283491	0.232961	0.213699	0.291875	0.160032			0.0506258	0.0412221	0.0390109	0.0951342	0.0417472	0.0080039	0.118637	0.140049	0.0830644
U	1227	0.990594	0.9186	0.943543	0.931043	0.953821	0.952436	0.890736	0.863076	0.943905			0.0133019	0.00862146	0.0517397	0.0529002	0.0545526	0.0446229	0.0721281	0.199028	0.0809905
U	1228	1	1	1	1	1	1	1	1	1			0	0	0	0	0	0	0	0	0
U	1229	1	1	0.890401	0.98537	1	1	0.971931	0.818253	0.882514			0	0	0.117159	0.0253398	0	0	0.0486172	0.314795	0.203492
G	1230	0.0055038	0	0	0	0	0	0.0124598	0.0257247	0			0.00778354	0	0	0	0	0	0.0215809	0.0242658	0
C	1231	0	0.00308629	0	0	0	0	0.00622988	0	0			0	0.00534561	0	0	0	0	0.0107905	0	0
U	1232	0	0	0	0	0.00331261	0	0	0.0284224	0.00689611			0	0	0	0	0.00573761	0	0	0.0492291	0.0119444
U	1233	0.0504437	0.0811932	0.0221526	0.0759276	0.0489605	0.0194991	0.0220384	0.0257503	0.0529799			0.0557711	0.0501115	0.02247	0.0494363	0.0555418	0.025425	0.0298963	0.0446009	0.017954
C	1234	0.018725	0	0.062438	0.124096	0.0132504	0.00321705	0.0347321	0.104216	0.0412305			0.0264811	0	0.0285542	0.0134474	0.0229504	0.0055721	0.0439213	0.180507	0.0630296
U	1235	0.00748999	0.0190649	0.0107653	0.0183352	0	0	0.0225062	0	0.010198			0.0105924	0.0165177	0.018646	0.0226906	0	0	0.0198242	0	0.0103473
C	1236	0.01498	0.0126345	0	0.0181322	0	0	0	0.0252644	0.0230428			0.0211849	0.0109504	0	0.00592997	0	0	0	0.0437592	0.0210864
U	1237	0.76442	0.755666	0.654815	0.700049	0.725581	0.680136	0.710767	0.591838	0.721802			0.115893	0.0469107	0.0396951	0.0849297	0.0306818	0.00966037	0.124121	0.0816702	0.0605166
C	1238	0.106164	0.116671	0.0697703	0.0985154	0.0667564	0.0462534	0.074133	0.0190646	0.07874			0.0723029	0.0173146	0.0344505	0.0189762	0.0578996	0.0309033	0.0420885	0.0163089	0.0180062
G	1239	0	0	0	0	0	0	0	0	0			0	0	0	0	0	0	0	0	0
C	1240	0.026215	0.0258479	0.0112318	0.0370569	0.022625	0.0102415	0.0133952	0.0157902	0			0.0370735	0.0447699	0.019454	0.0288087	0.0391877	0.0177388	0.0232012	0.0273495	0
U	1241	0.0636649	0.00646197	0.0146999	0.0331703	0.0640328	0.00682767	0.0313002	0	0.0267074			0.0900358	0.0111925	0.0167062	0.0195399	0.0682006	0.0118259	0.0457895	0	0.0301707
C	1242	0.0337049	0.0629649	0.0551124	0.0802612	0.0513076	0.0666166	0.109287	0.0480133	0.0785938			0.047666	0.00602564	0.033071	0.0252108	0.0593834	0.0670774	0.0551193	0.0100222	0.0263342
G	1243	0.01498	0.00947897	0.0112318	0.0112939	0.0446399	0.0580519	0.0346859	0.0255022	0.0369054			0.0211849	0.00937381	0.019454	0.0195616	0.0400893	0.00691793	0.0134503	0.0144433	0.0348854
U	1244	0.509593	0.472063	0.483092	0.481508	0.608932	0.558822	0.598021	0.467359	0.634412			0.0109797	0.0112595	0.0120486	0.00383707	0.0318123	0.0659509	0.104665	0.0929615	0.0869152
U	1245	0.441106	0.405905	0.395804	0.372145	0.432034	0.45769	0.437511	0.3873	0.45387			0.00113535	0.0164662	0.0498552	0.0116892	0.0457521	0.0495833	0.0638013	0.0729941	0.0664814
C	1246	0.125965	0.0403418	0.164702	0.164552	0.0761265	0.0709541	0.118856	0.0836272	0.0920197			0.00866297	0.0454728	0.0099811	0.0230899	0.0654781	0.0223392	0.0553784	0.0730764	0.0576589
C	1247	0.120916	0.0310514	0.0808466	0.0812362	0.0635243	0.0493506	0.0799137	0.0739554	0.0627358			0.0620321	0.0268928	0.0455705	0.0731976	0.0555949	0.0285136	0.0131109	0.072364	0.108662
G	1248	0.115185	0.0691752	0.051482	0.0555141	0.0794391	0.147932	0.0524023	0.125203	0.121957			0.0383599	0.00438615	0.0463395	0.0408037	0.0605189	0.0875094	0.0522426	0.0757719	0.0758673
U	1249	0.569513	0.516045	0.475951	0.548336	0.585867	0.557419	0.498162	0.50939	0.482057			0.0737599	0.0357993	0.0261723	0.0643223	0.0862274	0.140202	0.0845749	0.163894	0.0598853
U	1250	1	1	1	1	1	1	1	1	1			0	0	0	0	0	0	0	0	0
U	1251	1	1	1	1	1	1	1	1	1			0	0	0	0	0	0	0	0	0
G	1252	0.0964603	0.0755301	0.0548934	0.0655481	0.0765713	0.0887424	0.0517099	0.257841	0.116616			0.0118788	0.00180152	0.0189011	0.0286847	0.0418513	0.0454432	0.0448699	0.154206	0.038284
U	1253	0.179699	0.129274	0.0880587	0.0951978	0.128387	0.100455	0.0844594	0.175721	0.143323			0.0105071	0.0238736	0.0233513	0.0287802	0.097434	0.0201397	0.0590635	0.0186449	0.0526564
G	1254	0.176409	0.104785	0.0810021	0.150712	0.105961	0.124711	0.0811383	0.264572	0.129582			0.0471081	0.0711232	0.0511907	0.0661923	0.0224168	0.0528613	0.0665259	0.109023	0.0809938
A	1255	0.214936	0.179862	0.15412	0.187057	0.199566	0.176013	0.129884	0.195732	0.113655			0.00737666	0.0604957	0.0321676	0.0845073	0.0572777	0.043202	0.0887194	0.104902	0.075323
G	1256	0.229688	0.276921	0.25257	0.317708	0.245032	0.263215	0.211519	0.246438	0.239742			0.0176475	0.00728656	0.0576447	0.0273226	0.014644	0.0349979	0.0571442	0.0455147	0.03281
A	1257	1	1	1	1	1	1	1	1	1			0	0	0	0	0	0	0	0	0
U	1258	0.597259	0.216932	0.570543	0.682847	0.269333	0.426257	0.234117	0.626023	0.458466			0.0662979	0.20913	0.071098	0.249808	0.239919	0.118634	0.157596	0.324797	0.20812
A	1259	0.164947	0.0945574	0.0956736	0.150001	0.142464	0.110859	0.0863866	0.111751	0.0843963			0.000236271	0.011669	0.0357765	0.0413734	0.0346074	0.0251267	0.0264254	0.0187003	0.0294698
C	1260	0.150876	0.00646197	0.0948247	0.433805	0.0598428	0.238387	0.0218046	0.39447	0.327055			0.104402	0.0111925	0.145993	0.490415	0.0870074	0.269501	0.0377666	0.52709	0.549885
U	1261	0	0	0	0	0	0	0	0.0126322	0			0	0	0	0	0	0	0	0.0218796	0
G	1262	0.461363	0.380265	0.0772582	0.0762936	0.12269	0.0813584	0.0447139	0.0836118	0.0456453			0.0169191	0.0316957	0.0453707	0.0172112	0.0373064	0.0143787	0.0237509	0.0749116	0.0302201
G	1263	0.29114	0.201277	0.209452	0.196807	0.186278	0.171332	0.146386	0.182564	0.130771			0.0225565	0.0221603	0.0618272	0.0381772	0.116353	0.0252924	0.0282123	0.0523081	0.0505414
A	1264	0.589314	0.421079	0.260128	0.298925	0.344775	0.295684	0.296401	0.301041	0.267053			0.00720604	0.0443145	0.0180318	0.00795945	0.0468573	0.0688926	0.0142327	0.0807481	0.0802585
C	1265	0.0634375	0.0186624	0.065998	0.0399071	0.0505957	0.0609094	0.0222631	0.0890679	0.00660377			0.05858	0.0244158	0.0119834	0.0161817	0.0516848	0.0284257	0.0141564	0.0625369	0.0114381
U	1266	0.742177	0.484579	0.823699	0.659655	0.587125	0.49128	0.563009	0.547742	0.439129			0.115572	0.0716064	0.0217748	0.024472	0.13054	0.106028	0.171961	0.168141	0.066988
U	1267	0.330121	0.213799	0.281284	0.285046	0.212164	0.259202	0.232557	0.312241	0.342713			0.0309832	0.0598037	0.0554166	0.0546874	0.049151	0.0241395	0.0190517	0.151881	0.0203467
A	1268	0.454555	0.358479	0.36194	0.374751	0.418826	0.401623	0.376604	0.371661	0.342035			0.0668557	0.0108947	0.112274	0.0506822	0.0926329	0.0720517	0.0520153	0.133815	0.0496139
G	1269	0.133683	0.0348174	0.105039	0.166218	0.0999585	0.130315	0.0756479	0.307525	0.187274			0.0333852	0.0307306	0.0814447	0.132421	0.0870402	0.0260416	0.0559714	0.370018	0.0359509
A	1270	0.0369952	0	0.00374393	0.00364264	0.0129074	0.00929159	0.0186712	0.00637684	0.0123341			0.00994928	0	0.00648467	0.00630925	0.00562328	0.0160935	0.0186897	0.00552325	0.0213633
C	1271	0.0764313	0.0193859	0.01826	0.167458	0.0353457	0.0846613	0.0124598	0.35586	0.108878			0.0613889	0.0335774	0.0316272	0.18758	0.0307908	0.0642612	0.0215809	0.558364	0.130591
U	1272	0.0055038	0	0	0	0	0.00619439	0	0	0			0.00778354	0	0	0	0	0.010729	0	0	0
C	1273	0.316672	0.248956	0.0704559	0.0695567	0.112854	0.114187	0.0626927	0.115683	0.095179			0.0347372	0.0278701	0.0663772	0.0142945	0.0534775	0.0532864	0.0380851	0.0886775	0.0174247
G	1274	0.628523	0.447361	0.483756	0.49685	0.444208	0.410163	0.349364	0.551761	0.432382			0.0326764	0.0552638	0.0807277	0.0536734	0.0385788	0.0689073	0.0859142	0.179163	0.0302656
U	1275	0.170451	0.125747	0.0775124	0.109342	0.115658	0.102158	0.110774	0.166435	0.084907			0.00801981	0.0225261	0.0456324	0.0284592	0.0228662	0.0556571	0.0267729	0.0308641	0.0134003
C	1276	0.146449	0.0601996	0.0480275	0.0444437	0.0545352	0.0496333	0.0447692	0.10549	0.010198			0.00473837	0.0346413	0.0418522	0.038505	0.0186508	0.0430721	0.033061	0.00962783	0.0103473
U	1277	0.0167388	0.0161549	0.0112318	0	0.0191895	0.00682767	0.0124229	0.0128598	0.00925059			0.00810512	0.0279812	0.019454	0	0.0193961	0.0118259	0.021517	0.0147252	0.0160225
G	1278	0.283422	0.198877	0.238753	0.215753	0.260383	0.220675	0.241865	0.351767	0.271065			0.0194917	0.046162	0.0609778	0.0306858	0.0663956	0.116205	0.0102921	0.0382772	0.0764213
A	1279	0.142704	0.122479	0.102695	0.102402	0.177305	0.101054	0.142794	0.108987	0.134877			0.00055785	0.0322847	0.0186422	0.015192	0.0143965	0.031839	0.0377172	0.0535799	0.0265348
G	1280	0.0334776	0.00969296	0.00748786	0.0215514	0.0744154	0.00682767	0.019382	0.064198	0.00990566			0.0162102	0.0167887	0.0129693	0.0186696	0.0460605	0.0118259	0.0104283	0.0436507	0.0171571
G	1281	0.0389813	0.00635498	0.00717686	0.0183762	0.054476	0.0264037	0.0222538	0.0381798	0.0394801			0.0084267	0.00550591	0.0124307	0.0171223	0.021385	0.0159904	0.005059	0.0283332	0.0112092
U	1282	0.572576	0.50297	0.497418	0.496018	0.535165	0.518052	0.510278	0.422448	0.557278			0.0153112	0.0243093	0.0281411	0.0226335	0.011487	0.00575149	0.0233396	0.0704773	0.0340701
C	1283	0.986849	0.790049	0.929247	0.975928	0.734176	0.737307	0.800036	0.802898	0.768324			0.0185981	0.0296787	0.049907	0.0318574	0.111082	0.0748588	0.0314972	0.170937	0.0883894
A	1284	0.0499889	0.053492	0.0217848	0.0402731	0.00939134	0.00992487	0.00622988	0.0790068	0.0103442			0.00714038	0.0194634	0.0219131	0.0174134	0.0162663	0.0102562	0.0107905	0.128585	0.0179166
C	1285	0.026215	0	0.0766918	0.333333	0	0.1707	0	0.333333	0.333333			0.0370735	0	0.132834	0.57735	0	0.286838	0	0.57735	0.57735
U	1286	0	0	0	0	0.00313045	0.0102415	0.00621143	0.0190039	0			0	0	0	0	0.0054221	0.0177388	0.0107585	0.0250348	0
G	1287	0.169147	0.178837	0.164702	0.215306	0.183566	0.188367	0.175787	0.175716	0.193949			0.0679714	0.0456553	0.0099811	0.0138347	0.0130264	0.0192185	0.0555252	0.0267869	0.0502666
U	1288	0	0.0631096	0.0550137	0.0482084	0.0159573	0.0316052	0.0157717	0.0160735	0.0402813			0	0.0125049	0.0118282	0.042291	0.014749	0.0383942	0.0192826	0.0200669	0.0275948
U	1289	1	1	1	1	1	1	1	0.979313	1			0	0	0	0	0	0	0	0.0358306	0
U	1290	1	1	1	1	1	1	1	0.941417	1			0	0	0	0	0	0	0	0.101469	0
A	1291	0.140945	0.131926	0.0811292	0.0697802	0.0739069	0.0692433	0.0636097	0.0769012	0.0825525			0.0125219	0.0135457	0.0464666	0.0246254	0.0128458	0.039001	0.0280448	0.0260388	0.0236139
C	1292	0	0	0.00748786	0	0	0	0	0	0.00330189			0	0	0.0129693	0	0	0	0	0	0.00571904
G	1293	0	0.00646197	0.00374393	0.00354115	0.0223199	0.00619439	0	0.0578768	0.0198113			0	0.0111925	0.00648467	0.00613345	0.0200446	0.010729	0	0.0578462	0.0343142
G	1294	0.128179	0.100768	0.146477	0.0955842	0.086831	0.0817519	0.0514392	0.118067	0.0960506			0.0411688	0.00729992	0.0133989	0.0445898	0.0504118	0.0267938	0.017025	0.0294135	0.0666986
A	1295	1	1	1	1	1	1	1	1	1			0	0	0	0	0	0	0	0	0
G	1296	0	0	0	0.0150586	0.00313045	0	0	0.132638	0.0206883			0	0	0	0.0260822	0.0054221	0	0	0.229736	0.0358332
A	1297	0	0	0	0.0617025	0	0	0	0	0			0	0	0	0.0149732	0	0	0	0	0
C	1298	0.01498	0.0315171	0.0486711	0.00354115	0.0386841	0	0.02174	0	0			0.0211849	0.0110959	0.0843008	0.00613345	0.0590566	0	0.0376548	0	0
G	1299	0.0599199	0.0953501	0.0336954	0.0257835	0.0647614	0.0435927	0.0341629	0	0.0166556			0.0847395	0.0618148	0.0583621	0.0175688	0.0623657	0.0462888	0.0591718	0	0.0205515
A	1300	0.318886	0.347285	0.19892	0.230364	0.281255	0.235417	0.171466	0.140806	0.161366			0.0150945	0.0785948	0.11284	0.0289674	0.106718	0.0773046	0.0719956	0.0303172	0.0289898
U	1301	0.267366	0.249673	0.165882	0.194872	0.203569	0.138222	0.117435	0.143625	0.13546			0.0667704	0.0779978	0.0832381	0.0771144	0.0942988	0.106339	0.0356427	0.0315094	0.037497
A	1302	0.759992	0.718077	0.553577	0.61429	0.706396	0.581581	0.583214	0.518874	0.598894			0.0162299	0.0514766	0.0769835	0.0903827	0.0872263	0.07044	0.0465336	0.145844	0.00994937
U	1303	1	1	1	1	1	1	1	1	1			0	0	0	0	0	0	0	0	0
U	1304	1	1	1	1	1	1	1	1	1			0	0	0	0	0	0	0	0	0
A	1305	1	1	1	1	1	1	1	0.976155	1			0	0	0	0	0	0	0	0.0413005	0
U	1306	1	1	1	1	1	1	1	1	1			0	0	0	0	0	0	0	0	0
U	1307	1	1	1	1	1	1	1	1	1			0	0	0	0	0	0	0	0	0
U	1308	0.834832	0.713619	0.713466	0.670278	0.724162	0.642576	0.743376	0.694915	0.697903			0.142571	0.0318676	0.0853001	0.039783	0.05829	0.0761976	0.0791418	0.178508	0.0986139
U	1309	0.635331	0.49698	0.458072	0.423001	0.544921	0.451548	0.479473	0.422646	0.44787			0.0510984	0.0241722	0.06478	0.00448284	0.021425	0.0811824	0.0722423	0.104848	0.0258951
A	1310	0.326149	0.251866	0.190725	0.200288	0.264018	0.223156	0.197348	0.224322	0.215461			0.00576876	0.0176653	0.0294069	0.0199927	0.0225309	0.0244593	0.023701	0.0794007	0.016643
C	1311
C	1312
G	1313	0.0337049	0.00631727	0	0	0	0.0298175	0	0.0537424	0			0.047666	0.00547522	0	0	0	0.0209713	0	0.0848722	0
U	1314	0	0	0	0	0	0	0	0	0.00308353			0	0	0	0	0	0	0	0	0.00534083
C	1315	0	0	0.010956	0	0	0	0	0.00643758	0			0	0	0.0189763	0	0	0	0	0.0111502	0
C	1316	0.122675	0.0665545	0.0837915	0.0885829	0.0220953	0.076944	0.0608209	0.196968	0.0834489			0.0489523	0.0358563	0.0342487	0.0525143	0.0300771	0.0768117	0.0566698	0.174296	0.0466152
U	1317	0.389359	0.37212	0.288969	0.276338	0.2578	0.325228	0.378493	0.25905	0.308354			0.0213555	0.0659951	0.0360408	0.0441815	0.0544543	0.0569729	0.0942419	0.0270861	0.102236
G	1318	0.0299599	0	0.0143537	0	0.00993783	0.00341384	0.0267904	0.0157902	0.0529764			0.0423698	0	0.0248614	0	0.0172128	0.00591294	0.0464023	0.0273495	0.0829608
U	1319	0	0	0	0.00354115	0.0659091	0.0123888	0.0385486	0.00631609	0.0369054			0	0	0	0.00613345	0.0893701	0.021458	0.0342362	0.0109398	0.0348854
G	1320	0.0982191	0.0495314	0.0875922	0.0920226	0	0.0622528	0.103121	0.0482563	0.103091			0.00120101	0.0565238	0.0274627	0.041397	0	0.0416265	0.0435513	0.0482819	0.0963818
C	1321	0.122675	0	0.299198	0.31315	0.0132504	0.015486	0.0946843	0.0637984	0.0736647			0.0489523	0	0.0769247	0.0396129	0.0229504	0.0268225	0.0954498	0.0191977	0.0743004
A	1322
G	1323
U	1324
C	1325
C	1326
C	1327
U	1328	0	0.00617257	0.0543985	0	0.0129286	0.0247776	0.0926165	0.0450528	0.00660377			0	0.0106912	0.050086	0	0.022393	0.042916	0.0334868	0.0620881	0.0114381
G	1329	0.183505	0.145844	0.00730398	0.0354115	0	0	0.0933642	0.1221	0.0132075			0.259515	0.128736	0.0126509	0.0613345	0	0	0.072944	0.0893325	0.0228761
C	1330	0.055038	0	0.0967905	0.0435497	0.0905002	0.0514728	0.0372686	0.0128144	0.0518142			0.0778354	0	0.115493	0.0215093	0.156751	0.0891535	0.064551	0.0147706	0.022144
C	1331	0.0220152	0.171579	0.0649095	0.0853668	0.194555	0.121169	0.0590086	0.0288981	0.109644			0.0311342	0.165201	0.0705221	0.0762756	0.0725314	0.0940942	0.102206	0.0256231	0.108969
C	1332	0	0.121647	0.00365199	0.0489403	0.0250436	0.0030972	0.0626917	0.0157902	0.00925059			0	0.17217	0.00632544	0.0847671	0.0433768	0.0053645	0.078472	0.0273495	0.0160225
U	1333	0	0	0.0299514	0.0257425	0.0130091	0.00682767	0	0.0192974	0.00925059			0	0	0.0518774	0.0274561	0.0147859	0.0118259	0	0.016712	0.0160225
C	1334	0.0330228	0.0255269	0.0335115	0.0509365	0.0652867	0.0743173	0.02202	0.0257094	0.0411795			0.0467012	0.0243359	0.0405745	0.041324	0.059467	0.0972241	0.0139774	0.04453	0.0470803
C	1335	0.0962329	0.082898	0.143828	0.13138	0.196745	0.149079	0.10836	0.0707418	0.13291			0.019577	0.072925	0.0876292	0.104172	0.178352	0.11991	0.013962	0.0677222	0.0529006
G	1336	0.0444851	0.0190649	0.0552679	0.0364264	0.0420179	0.0542278	0.0351352	0.0868255	0.0959838			0.000643157	0.0165177	0.0398491	0.0630925	0.0727772	0.0778099	0.032902	0.0789359	0.0932316
G	1337	0.118703	0.0629965	0.0773354	0.0291412	0.0422593	0.0560585	0.00931714	0.0514393	0.0948902			0.0122003	0.0303456	0.0766999	0.050474	0.0496659	0.04238	0.0161378	0.058901	0.0831724
G	1338	0.181913	0.113868	0.212941	0.138686	0.218213	0.172265	0.130876	0.0996751	0.150635			0.0393246	0.0460931	0.0490624	0.0978903	0.120378	0.134853	0.016517	0.101267	0.0984103
A	1339	0.124207	0.085003	0.0589131	0.0690688	0.104551	0.0721777	0.0480811	0.0864713	0.0682303			0.00441679	0.0250375	0.0267986	0.0453196	0.0770936	0.0518315	0.0115226	0.0423474	0.0792538
A	1340	0.0982191	0.0660827	0.0371635	0.0474764	0.087848	0.0491109	0.0189143	0.0321674	0.0832834			0.00120101	0.0337298	0.0394869	0.0726704	0.0523524	0.0365949	0.0159953	0.029494	0.0533745
G	1341	0.111668	0.0290789	0.0696852	0.100019	0.0331261	0.0699195	0.0218046	0.300687	0.120846			0.0645194	0.0503661	0.0278423	0.0804859	0.0573761	0.0631762	0.0377666	0.423352	0.0875451
U	1342	0.0784175	0.0911063	0.0739876	0.0581203	0.0457328	0.0524049	0.050953	0.0730801	0.0565724			0.0797649	0.0183735	0.0576197	0.0454092	0.0406094	0.0473682	0.00463165	0.0711425	0.0356437
U	1343	0.0464713	0.0252691	0.0220323	0.0294057	0.029267	0.0362087	0.0256211	0.108067	0.0256878			0.0190191	0.0219009	0.0110576	0.0169922	0.0298285	0.0222751	0.0236875	0.0874469	0.0137783
U	1344	0.0110076	0.00308629	0.0146363	0.00354115	0.0224809	0.0389123	0.0351536	0.0319852	0.00616706			0.0155671	0.00534561	0.00630518	0.00613345	0.00493634	0.00191844	0.0146129	0.00570404	0.0106817
U	1345	0.0209942	0.0124583	0.0402854	0.00752928	0.051426	0.0423262	0.0480996	0.0512219	0.0456471			0.0182459	0.0143284	0.00649113	0.0130411	0.0101519	0.00772504	0.0175753	0.0150128	0.0139249
U	1346	0.189251	0.2206	0.227267	0.20456	0.242245	0.234971	0.242828	0.288054	0.216116			0.166747	0.0309385	0.0271384	0.0352369	0.0261607	0.0742046	0.0251199	0.0558907	0.0358983
A	1347	0.313893	0.331237	0.354621	0.423793	0.327919	0.418898	0.363218	0.488013	0.391787			0.271973	0.0583784	0.0311107	0.0357633	0.106055	0.045717	0.0565416	0.151794	0.0746856
A	1348	0.0864736	0.126005	0.138869	0.134821	0.138363	0.149729	0.127733	0.128133	0.122033			0.0749262	0.0130969	0.0260277	0.0142736	0.0428439	0.0307765	0.0216034	0.039888	0.0267998
G	1349	0.0483059	0.0224029	0.0546107	0.0545392	0.019147	0.074291	0.0248918	0.130527	0.0661153			0.0453165	0.0244387	0.0208313	0.0208573	0.0187933	0.00834282	0.0235118	0.0756715	0.0184626
U	1350	0.176151	0.113321	0.146455	0.104739	0.00331261	0.155238	0.112999	0.140456	0.172151			0.166251	0.0585704	0.0540287	0.154637	0.00573761	0.142428	0.0978681	0.131371	0.0973425
A	1351	0.723465	0.527769	0.345697	0.624835	0.648206	0.57126	0.388133	0.552949	0.949095			0.361369	0.502308	0.223911	0.331425	0.318878	0.49473	0.350685	0.15879	0.0873603
U	1352	0.551912	0.711835	0.816988	0.599017	0.483335	0.762392	0.739791	0.815039	0.816565			0.298947	0.0499292	0.0369734	0.138227	0.0615508	0.202196	0.087607	0.044072	0.0562342
G	1353	0.20626	0.307933	0.276301	0.152657	0.204471	0.250019	0.260729	0.194061	0.348285			0.0958235	0.107206	0.025433	0.0846827	0.0491712	0.124783	0.0830046	0.0467413	0.011145
U	1354	0.764345	0.748557	0.91048	0.747921	0.772279	0.816185	0.882043	0.899506	0.869339			0.131882	0.140085	0.0395471	0.026665	0.16734	0.155601	0.0926956	0.0372477	0.0904501
U	1355	0.344634	0.421512	0.448093	0.269085	0.282082	0.378622	0.424692	0.401632	0.38982			0.111183	0.11372	0.0818639	0.091363	0.0763699	0.111448	0.0826199	0.0734354	0.135515
G	1356	0.0147333	0.1513	0.0500712	0.00333886	0.0239463	0.0394357	0.00628875	0.0101258	0.0295002			0.0255188	0.131043	0.0569133	0.00578307	0.0414762	0.0451422	0.00546421	0.0175384	0.0510958
G	1357	0.00736663	0.00682159	0.0347506	0.0133554	0.0171045	0.0190703	0.0102687	0.00337526	0.0214371			0.0127594	0.0118153	0.0335385	0.0231323	0.0296258	0.0187608	0.017786	0.00584612	0.0221572
U	1358	0.077225	0.0729533	0.0989553	0.0779979	0.064534	0.0941896	0.104224	0.0834821	0.0624451			0.0722884	0.0360764	0.0368817	0.0452322	0.0112167	0.0464521	0.0346715	0.0861857	0.019425
U	1359	0.217174	0.348133	0.312154	0.287225	0.292731	0.317751	0.309022	0.285369	0.209662			0.089112	0.164484	0.0752376	0.028416	0.0606363	0.0764346	0.0627496	0.109333	0.021127
U	1360	1	1	1	1	1	1	1	1	1			0	0	0	0	0	0	0	0	0
U	1361	0.99033	1	1	1	1	1	1	1	1			0.0167483	0	0	0	0	0	0	0	0
A	1362	0.435897	0.578466	0.429284	0.350851	0.25415	0.39806	0.481207	0.404895	0.362748			0.201728	0.145982	0.0922451	0.0628103	0.0836343	0.0740443	0.0705989	0.070304	0.0380797
C	1363	0.930433	0.805393	0.996352	0.885974	0.919071	0.972878	1	0.933462	0.995205			0.0684758	0.122821	0.00631919	0.0480715	0.10145	0.0469766	0	0.0698634	0.00830514
G	1364	0.245484	0.283733	0.250829	0.1605	0.183097	0.156673	0.260168	0.202816	0.287131			0.113617	0.14069	0.0416899	0.0447838	0.0497091	0.0859681	0.0592759	0.175874	0.0147442
A	1365	0	0.0507399	0.00956126	0.0135787	0.0101217	0.0125018	0.0164603	0.0338787	0.00668697			0	0.00396152	0.0165606	0.023519	0.0100221	0.0216538	0.02851	0.0357582	0.0115822
C	1366	0.00341132	0.00621124	0.0223096	0	0	0.0156273	0	0	0			0.00590857	0.0107582	0.0386414	0	0	0.0270673	0	0	0
C	1367	0	0.00621124	0	0	0	0.0161036	0.0342291	0	0.0122818			0	0.0107582	0	0	0	0.014956	0.0592866	0	0.0212727
A	1368	0.0979794	0.0985449	0.0898945	0.0169734	0.0886017	0.100299	0.0792673	0.110754	0.069061			0.0517157	0.0476271	0.0130864	0.0293988	0.0392815	0.0157198	0.0393887	0.0380931	0.0337971
A	1369	0.0320618	0.0583927	0.0163591	0	0.0235427	0.00328421	0.0134299	0.0401658	0.0323427			0.0286739	0.0276229	0.0119744	0	0.0251874	0.00568842	0.0116373	0.0465161	0.030343
U	1370	0.069711	0.136896	0	0.0434052	0.0953448	0.00987779	0.0135608	0.0300177	0.136099			0.111997	0.194493	0	0.0751799	0.0930097	0.0171088	0.0157302	0.0266512	0.0467286
A	1371	0.010234	0.00931686	0	0	0	0.0156273	0	0.0203236	0.0214932			0.0177257	0.0161373	0	0	0	0.0270673	0	0.0203597	0.0372273
C	1372	0.0184166	0.0933169	0.00957439	0.1212	0.00334019	0.032926	0.0205375	0.0501028	0.0873676			0.0318984	0.120079	0.00934025	0.114635	0.00578538	0.0570294	0.035572	0.0303399	0.0325633
U	1373	0.235358	0.29117	0.36059	0.269347	0.213036	0.299809	0.370385	0.290428	0.27483			0.217811	0.106257	0.0479125	0.0343085	0.142358	0.0454784	0.0893008	0.0681731	0.129317
A	1374	0.417522	0.532651	0.619031	0.466379	0.436742	0.639698	0.698122	0.548408	0.579508			0.17296	0.159664	0.0985286	0.152117	0.178886	0.0144405	0.0941621	0.0336791	0.148428
A	1375	0.982624	0.909982	1	0.923759	0.931645	1	1	1	1			0.030096	0.155916	0	0.132054	0.118395	0	0	0	0
A	1376	0.0485744	0.171888	0.167392	0.101984	0.0570254	0.170705	0.163621	0.107946	0.152337			0.0578501	0.0829902	0.142224	0.0559894	0.0737325	0.031233	0.0407521	0.0975622	0.0608333
A	1377	0.0990529	0.172108	0.0292874	0.0904458	0.136215	0.0591913	0.0437127	0.100314	0.182716			0.0859238	0.215641	0.0204046	0.129955	0.0777828	0.0512613	0.038379	0.00212057	0.0321333
A	1378	0.0695863	0.261793	0.122433	0.141844	0.277449	0.0329008	0.0735356	0.0503817	0.0635333			0.0777523	0.329576	0.0172109	0.112264	0.34316	0.0346933	0.0578824	0.0207623	0.0735322
G	1379	0.364035	0.333333	0	0.333333	0.333333	0.263232	0.0230444	0.0533793	0.694301			0.552684	0.57735	0	0.57735	0.57735	0.295449	0.039914	0.0476487	0.529487
A	1380	0.010234	0.123473	0.0100617	0.0406245	0.2168	0.0032926	0.00658411	0.00337526	0.0133739			0.0177257	0.213862	0.0174275	0.0539525	0.375509	0.00570294	0.011404	0.00584612	0.0231643
C	1381	0.340156	0.333333	0	0.333333	0.333333	0.197514	0.0197523	0	0.69123			0.571533	0.57735	0	0.57735	0.57735	0.300452	0.034212	0	0.534805
U	1382	0.0956415	0.218876	0.101778	0.108013	0.0710538	0.0821975	0.121131	0.062592	0.0580095			0.0828282	0.279591	0.111748	0.074373	0.0630337	0.0726751	0.107542	0.0646673	0.0561378
U	1383	0.00341132	0.0238756	0.0330387	0	0	0.00987779	0	0.0202516	0.00921136			0.00590857	0.0413537	0.0354175	0	0	0.0171088	0	0.0350767	0.0159545
U	1384	0.0409769	0.0674043	0.0781584	0	0.013664	0	0.0623172	0.0569837	0.0460007			0.0468845	0.00365748	0.0696978	0	0.0158039	0	0.041925	0.0385836	0.0268578
U	1385	0.96978	0.931771	1	0.973842	0.94541	1	0.98132	1	1			0.0523421	0.118176	0	0.0453076	0.0945529	0	0.0323553	0	0
U	1386	0.874599	0.782684	0.957595	0.832479	0.849225	0.865499	0.937629	0.921421	0.897755			0.130353	0.0920424	0.0155733	0.132932	0.146914	0.0412865	0.0959944	0.0891336	0.087813
C	1387	0	0.0840669	0.0100617	0.0351094	0.0239463	0	0.00329205	0.00675052	0			0	0.0747974	0.0174275	0.0522404	0.0414762	0	0.005702	0.0116922	0
C	1388	0	0	0.0301852	0	0.0271251	0	0.0564883	0.0101258	0.0110626			0	0	0.0522824	0	0.0257825	0	0.0655681	0.0175384	0.0191609
G	1389	0.00368332	0.0392849	0.0255998	0.0133554	0	0.00641806	0.036407	0	0.014133			0.00637969	0.0442089	0.00475521	0.0231323	0	0.00556385	0.0225922	0	0.0171325
A	1390	0.113514	0.186075	0.173158	0.129138	0.139128	0.219567	0.198901	0.253885	0.155078			0.0985226	0.0159322	0.0197492	0.0395953	0.0494708	0.0370967	0.0590424	0.0907012	0.0502765
G	1391	0.0110499	0.025421	0.0501419	0.0134113	0.0171045	0.0256722	0.0300211	0.0371999	0.021093			0.0191391	0.0440304	0.0787133	0.0152826	0.0296258	0.0222554	0.0296363	0.035571	0.0183326
G	1392	0	0.0177163	0.0201235	0	0.0206069	0.0125018	0.0168528	0.0101798	0			0	0.0165145	0.0348549	0	0.0206478	0.0216538	0.0156064	0.017632	0
G	1393	0.0352012	0.0240119	0.0201235	0	0.0135629	0.0156273	0.010007	0.00678655	0.00334348			0.0316755	0.0159231	0.0348549	0	0.0117498	0.0270673	0.00987876	0.0117546	0.00579108
G	1394	0.00770628	0.0145263	0.0298516	0.00352386	0.0374489	0.0287809	0.00329205	0.0267188	0.0100304			0.0133477	0.0251603	0.0364213	0.00610351	0.0120157	0.0156759	0.005702	0.00563151	0.0173732
C	1395	0.00368332	0.0306972	0.045787	0.0267667	0	0.100582	0.0179802	0.00678655	0			0.00637969	0.0531691	0.0396914	0.0378854	0	0.0677036	0.0311426	0.0117546	0
C	1396	0.0668423	0.053352	0.149174	0.044386	0.0572675	0.090755	0.0908747	0.0401975	0.0334348			0.0321993	0.0629548	0.0540645	0.0308511	0.0552393	0.0238799	0.0709462	0.0407293	0.0579108
G	1397	0.120378	0.08427	0.167489	0.194297	0.166031	0.144038	0.146017	0.102974	0.08981			0.0784243	0.105081	0.0352136	0.0504332	0.0999076	0.0922602	0.0730988	0.0899743	0.0447878
U	1398	0.50497	0.4813	0.621417	0.554325	0.51285	0.60973	0.57682	0.565186	0.582526			0.0242743	0.162521	0.0614726	0.0408909	0.126474	0.107463	0.0998227	0.0306854	0.00948189
U	1399	1	0.99714	1	1	1	1	1	1	1			0	0.0049545	0	0	0	0	0	0	0
C	1400	0	0.10265	0.00637418	0.0751965	0.0136836	0.039093	0.0918243	0.0130513	0.0061409			0	0.052341	0.0110404	0.00577174	0.0237007	0.0523178	0.0382642	0.0226056	0.0106364
A	1401	0	0.0164436	0.00311024	0.0782036	0.0236235	0.0483274	0.0119868	0.026458	0.00307045			0	0.0154653	0.00538709	0.0405702	0.0209797	0.025547	0.0207617	0.0201128	0.00531818
G	1402	0.00736663	0.0578843	0	0.0539592	0.0344127	0	0	0.00652567	0			0.0127594	0.0915402	0	0.0489174	0.0596046	0	0	0.0113028	0
A	1403	0.0170566	0.00651642	0.0217716	0.0860296	0.0340475	0.0263072	0.0273965	0.0695674	0.0186957			0.0295429	0.00566192	0.0377096	0.0818538	0.0428054	0.0227828	0.0388994	0.0485645	0.0242203
G	1404	0.0768056	0.236052	0.0124409	0.326927	0.27176	0.0481519	0	0.0458101	0.154895			0.115759	0.408854	0.0215483	0.324355	0.46205	0.0422188	0	0.0707129	0.124559
A	1405	0.0139173	0.0354326	0.0385412	0.0337793	0.0615574	0.0788714	0.0209769	0.0228398	0.0221102			0.0155505	0.033029	0.0342106	0.0357902	0.0373319	0.0902845	0.036333	0.0395598	0.0292435
G	1406	0.198899	0.401549	0	0.333333	0.333333	0.0262737	0.0230444	0.00326283	0.334463			0.344503	0.528278	0	0.57735	0.57735	0.0455074	0.039914	0.00565139	0.286917
U	1407	0.0441998	0.18521	0	0	0	0.06581	0.147185	0.091132	0			0.0765563	0.320793	0	0	0	0.0754566	0.254932	0.157845	0
C	1408	0.0705521	0.164948	0.0608002	0.101558	0.402831	0.045979	0.0968885	0.0327408	0.0866345			0.0147896	0.254109	0.0566023	0.0626389	0.268478	0.0796379	0.0454238	0.0482061	0.0885596
G	1409	0.0717623	0.119621	0	0.114132	0.140627	0	0.0330514	0.0261027	0.121019			0.0718247	0.198394	0	0.161756	0.182256	0	0.0486255	0.0452111	0.0818864
U	1410	0.0657557	0.0602776	0.0526617	0.0237628	0	0.0229895	0.0963315	0.0401658	0.0362433			0.0967095	0.0173714	0.0504735	0.0411583	0	0.039819	0.0587364	0.0465161	0.032977
G	1411	0.0709463	0.0424769	0.0293511	0.033891	0.00688255	0	0.130101	0.0132762	0			0.0615766	0.0419367	0.0256983	0.0502764	0.0119209	0	0.0231226	0.0115025	0
C	1412	0.0712183	0.154934	0.116866	0.139451	0.0575715	0.115642	0.137483	0.0804801	0.115892			0.0634096	0.0637383	0.0482673	0.0383945	0.0419388	0.0513463	0.0457822	0.0806545	0.0530489
G	1413	0.489244	0.561108	0.524751	0.478186	0.455604	0.579311	0.498751	0.557846	0.535029			0.0823765	0.0429171	0.042544	0.0280552	0.0349021	0.0483762	0.0437917	0.0915162	0.0735501
G	1414	1	1	1	1	1	1	1	1	1			0	0	0	0	0	0	0	0	0
C	1415	0.972349	1	1	1	1	1	1	1	1			0.0478929	0	0	0	0	0	0	0	0
A	1416	1	1	1	1	1	1	1	1	1			0	0	0	0	0	0	0	0	0
A	1417	1	1	1	1	1	1	1	1	1			0	0	0	0	0	0	0	0	0
G	1418	0.0204679	0.0620567	0.0134157	0.00667772	0.0206476	0.00985264	0.0265645	0.0365434	0.0635482			0.0354514	0.0808488	0.0232366	0.0115661	0.0357628	0.0170653	0.0162604	0.0318888	0.0463829
C	1419	0.0110499	0.0713068	0	0.0367274	0.0103238	0.0164378	0	0	0.0602196			0.0191391	0.0767446	0	0.0636138	0.0178814	0.0150557	0	0	0.0747017
A	1420	0.0317898	0.0217393	0.0234774	0	0	0.0381741	0.0122821	0	0.0473058			0.0277505	0.0376536	0.0406641	0	0	0.0375234	0.0136452	0	0.0414773
C	1421	0.0414798	0.0544735	0	0.0367274	0.0240889	0.0460125	0.0164603	0	0.090655			0.0538519	0.094351	0	0.0636138	0.0417232	0.0495839	0.02851	0	0.0597001
U	1422	0.0601684	0.0465481	0.00311024	0.050362	0	0.0492716	0	0.00678655	0.076249			0.0521403	0.0561766	0.00538709	0.0500852	0	0.0769451	0	0.0117546	0.0427423
A	1423	0.0412078	0.0220445	0.00318709	0.0513077	0.0334019	0.0290817	0.0243998	0.0405932	0.0338499			0.0620509	0.0297637	0.0055202	0.0634164	0.0578538	0.0295694	0.0337614	0.0365468	0.0321466
C	1424	0.0422958	0.096507	0.00311024	0.0912799	0.0240889	0.0262737	0	0.0101798	0.0953487			0.0375345	0.111057	0.00538709	0.0614777	0.0417232	0.0455074	0	0.017632	0.0473257
U	1425	0.153335	0.22268	0.184855	0.211846	0.108866	0.20633	0.148453	0.123595	0.21807			0.139836	0.0580808	0.061178	0.0555735	0.0363664	0.0683508	0.0877611	0.113771	0.0331474
A	1426	0.914681	0.833424	1	0.893765	0.857836	0.961801	0.97727	1	0.984298			0.10764	0.0901454	0	0.132127	0.155544	0.0333609	0.0259668	0	0.0271975
U	1427	0.823738	0.706492	0.699944	0.802711	0.812728	0.578692	0.62839	0.828513	0.914477			0.160765	0.385291	0.119703	0.0690985	0.0333073	0.507167	0.271747	0.0949307	0.0960251
U	1428	0.0784483	0.0829305	0.0632938	0.314532	0.132529	0.20007	0.0689108	0.163688	0.149817			0.0397042	0.0491942	0.0485616	0.0751153	0.0511064	0.074969	0.0674747	0.0279814	0.0604869
C	1429	0.0457071	0.0804353	0.0292105	0.0780744	0.0612745	0.0558735	0.0204066	0.12017	0.0840391			0.0417617	0.0732336	0.026117	0.0508085	0.0180526	0.059382	0.0272436	0.0252569	0.0709891
U	1430	0.0215559	0.0322769	0.0166028	0.0405687	0.00334019	0.0966213	0.0179802	0.073442	0.0720303			0.02212	0.0289376	0.0210272	0.0467248	0.00578538	0.0897359	0.0311426	0.0475868	0.0851052
G	1431	0.010234	0.0425093	0.0158717	0.037174	0.0201219	0.0650492	0.0158359	0.193836	0.0472497			0.0177257	0.0376444	0.0104996	0.0412007	0.0264665	0.0823514	0.0140864	0.0572476	0.0652414
G	1432	0	0.0145263	0.00933071	0.0548667	0.020364	0.00658519	0	0.0637479	0.00948439			0	0.0251603	0.0161613	0.0128701	0.0205273	0.0114059	0	0.0332216	0.00922349
C	1433	0	0	0.0404331	0	0	0	0	0	0			0	0	0.0700321	0	0	0	0	0	0
G	1434	0.411421	0.390902	0.382752	0.322093	0.288623	0.25546	0.304847	0.303907	0.243168			0.142942	0.0744591	0.134272	0.0682872	0.0582119	0.0891361	0.0635809	0.0339792	0.0459885
U	1435	0.998037	1	1	1	0.94718	0.900523	0.972828	1	0.944545			0.00340063	0	0	0	0.0914867	0.0649043	0.047064	0	0.0623424
A	1436	0.967945	0.839551	0.975176	0.832864	0.850157	0.713422	0.874882	0.741817	0.835306			0.0508275	0.0779259	0.0273827	0.139318	0.0147613	0.0731087	0.017254	0.0204953	0.0844745
G	1437	0.798312	0.779546	0.729466	0.716341	0.757849	0.587325	0.706095	0.617117	0.731217			0.280655	0.0434035	0.145065	0.133777	0.0572947	0.107175	0.107612	0.1032	0.164573
A	1438	1	1	1	1	1	0.979213	1	1	1			0	0	0	0	0	0.0360048	0	0	0
U	1439	0.998037	1	1	1	1	1	1	1	1			0.00340063	0	0	0	0	0	0	0	0
G	1440	0.0341132	0.024845	0.0875285	0.0211432	0.0581577	0.0427115	0.0668338	0.0228398	0.0485141			0.0590857	0.0430327	0.0416121	0.036621	0.0571217	0.0577212	0.0203647	0.0395598	0.0455144
U	1441	0.0341132	0.0341618	0.041882	0.00704772	0	0.045837	0.0560584	0.0605298	0.0785415			0.0590857	0.05917	0.0115752	0.012207	0	0.054411	0.0623589	0.0884299	0.099509
U	1442	0.0457071	0.108064	0.0445949	0.0678696	0.072226	0.0788211	0.00684583	0.0326283	0.18953			0.0417617	0.1531	0.0373976	0.0466707	0.107813	0.136522	0.0118573	0.0565139	0.0275079
A	1443	0	0.0186337	0.0166028	0.00667772	0	0.0361766	0	0	0.0184227			0	0.0322745	0.0210272	0.0115661	0	0.0317266	0	0	0.0319091
C	1444	0.0736663	0.133043	0.0466535	0.0734549	0.109958	0.0756123	0.0164603	0.00652567	0.147763			0.127594	0.179907	0.0808063	0.127228	0.126213	0.0699219	0.02851	0.0113028	0.021059
U	1445	0.0187562	0.0473291	0.0618518	0	0.0239666	0.0361263	0	0	0.0122818			0.0170001	0.00680265	0.0506479	0	0.0329773	0.0625727	0	0	0.0212727
C	1446	0.0444027	0.0640779	0.0221559	0	0.0480156	0.0131704	0.0119868	0.0370334	0			0.0216452	0.0154155	0.024094	0	0.0489385	0.0228118	0.0207617	0.0468511	0
C	1447	0	0.068575	0.0342126	0.0682429	0.0200411	0.0319231	0.0273833	0.0541663	0.0061409			0	0.0601736	0.0592579	0.0558911	0.0347123	0.0288865	0.0474293	0.0480417	0.0106364
C	1448	0.0360172	0.0733948	0.0626658	0.086288	0.0780366	0.062509	0.0444979	0.124503	0.0393137			0.0389478	0.0164165	0.0654759	0.0758748	0.0247622	0.0642728	0.0770726	0.0891087	0.0370926
U	1449	0.151448	0.164099	0.207639	0.240096	0.169938	0.249627	0.173692	0.241917	0.174032			0.0619145	0.104376	0.0780444	0.148446	0.0355238	0.0379082	0.0911245	0.137881	0.0735871
U	1450	0.149178	0.145246	0.175845	0.126466	0.131882	0.184193	0.174481	0.181482	0.096994			0.0439343	0.130219	0.0390825	0.0326037	0.0818193	0.0153054	0.0338692	0.0783147	0.0666811
U	1451	1	1	1	1	1	1	1	1	1			0	0	0	0	0	0	0	0	0
U	1452	1	1	1	1	1	1	1	1	1			0	0	0	0	0	0	0	0	0
A	1453	1	1	1	1	1	1	1	1	1			0	0	0	0	0	0	0	0	0
C	1454	0	0.0901631	0.0825569	0.143122	0.067531	0	0.0992908	0.0270561	0.0922183			0	0.0782136	0.112233	0.0322796	0.0456535	0	0.0861392	0.0254936	0.0351453
A	1455	0.0289225	0.0315821	0.0574576	0	0.0270044	0.0189115	0.0409909	0.0405572	0.0386405			0.0339488	0.0455934	0.0827259	0	0.0206668	0.0247189	0.0212356	0.0463845	0.0336096
U	1456	0.0549777	0.076263	0.0443887	0.132198	0.037854	0.0197053	0	0.037326	0.0319536			0.0865128	0.132091	0.0544704	0.0764368	0.0655651	0.0341305	0	0.0646506	0.0404534
A	1457	0.0207133	0.0195492	0.035431	0	0.058359	0.0381573	0	0.131712	0.0352111			0.0203791	0.0169858	0.0308151	0	0.0529227	0.0319163	0	0.102385	0.027074
C	1458	0.106147	0.106248	0.00622047	0.108124	0.0711125	0.154342	0.105406	0.0425473	0.0221102			0.0920376	0.0357543	0.0107742	0.0676241	0.063753	0.108571	0.0463235	0.0650774	0.0292435
G	1459	0.292906	0.357741	0.286832	0.454054	0.198443	0.301731	0.299431	0.243705	0.0614389			0.101636	0.213215	0.159392	0.0319126	0.211454	0.221239	0.135918	0.106381	0.0563214
U	1460	0.136171	0.188044	0.138985	0.15661	0.0575707	0.161044	0.165229	0.130525	0.0497592			0.0165613	0.0157031	0.0580321	0.0543544	0.02484	0.0626757	0.0171782	0.073409	0.0438779
C	1461	0.268073	0.373813	0.342859	0.271464	0.288198	0.323067	0.425088	0.232972	0.0749399			0.193337	0.0135831	0.0444545	0.111709	0.0821456	0.10964	0.142037	0.0906354	0.0737226
A	1462	0.74033	0.61105	0.683866	0.702252	0.654512	0.724979	0.679205	0.66878	0.339687			0.154777	0.0834195	0.0381059	0.150811	0.185941	0.136233	0.044305	0.0389803	0.0672978
C	1463	0.20077	0.123609	0.238144	0.315307	0.13253	0.212213	0.217603	0.177356	0.269523			0.0241765	0.022387	0.0552006	0.0573997	0.00823684	0.0992131	0.0526211	0.0323656	0.0509829
C	1464	0.406977	0.357454	0.422999	0.443503	0.420261	0.418543	0.452401	0.504921	0.67216			0.0820179	0.011641	0.067945	0.0643573	0.177236	0.0855153	0.039131	0.0523491	0.0802297
G	1465	1	1	1	1	1	1	1	1	1			0	0	0	0	0	0	0	0	0
U	1466	0.274979	0.227004	0.313091	0.315031	0.220464	0.25429	0.308904	0.230249	0.179788			0.0185276	0.0793958	0.0528621	0.0790733	0.0668668	0.0780746	0.020564	0.085578	0.0455923
A	1467	0.655914	0.675435	0.679845	0.745322	0.652363	0.662445	0.662917	0.912409	0.0147501			0.161158	0.0739896	0.0591361	0.0212329	0.114135	0.065878	0.108554	0.0437811	0.0255479
U	1468	0.593219	0.548214	0.391258	0.799753	0.783067	0.371636	0.318503	0.802788	0.12115			0.19762	0.506926	0.10385	0.176648	0.189305	0.326506	0.277048	0.040786	0.115787
A	1469	0.663416	0.697562	0.734411	0.850498	0.702971	0.713714	0.709116	0.815713	0			0.133768	0.114201	0.0645025	0.0925895	0.144599	0.0352065	0.0535504	0.0498737	0
G	1470	0.0552497	0.148894	0	0.100351	0.199392	0	0.00987616	0.00339327	0.0719333			0.0956953	0.257893	0	0.164742	0.328154	0	0.017106	0.00587732	0.0815243
U	1471	0.00682263	0.0130328	0.0129152	0.0652708	0.00684179	0.00312546	0.00658411	0.00678655	0.00368752			0.0118171	0.0113238	0.0145532	0.0325675	0.0118503	0.00541345	0.011404	0.0117546	0.00638698
G	1472	0.269029	0.500462	0.0933071	0.371148	0.311272	0.157843	0.0663645	0.0541122	0.481658			0.357007	0.500001	0.161613	0.314789	0.218537	0.136697	0.0819886	0.0509871	0.0584966
A	1473	0.819525	0.858734	0.957919	0.844334	0.912795	0.843579	0.952186	0.849066	0.899097			0.118315	0.140481	0.0714925	0.0267835	0.0788421	0.0334541	0.0628274	0.0176228	0.104657
G	1474	0.216688	0.439398	0.0600692	0.321115	0.461955	0.174332	0.0559649	0.120071	0.349205			0.238932	0.498115	0.0720551	0.348419	0.466507	0.160542	0.096934	0.106605	0.127801
U	1475	1	1	1	1	1	1	1	1	1			0	0	0	0	0	0	0	0	0
C	1476	0.00682263	0.0102324	0.0355716	0.0862848	0	0.0230482	0.0102687	0	0.00921136			0.0118171	0.017723	0.0151245	0.0554308	0	0.0399206	0.017786	0	0.0159545
C	1477	0.0184166	0.0538112	0.0124409	0.0680722	0.0688255	0.0197556	0.0131682	0	0.0258127			0.0318984	0.0683645	0.0215483	0.0653099	0.119209	0.0342177	0.022808	0	0.0447089
U	1478	0.0144613	0.0297816	0.0538094	0.00667772	0.0137651	0.0230482	0.00299669	0	0.0221251			0.0169744	0.0307381	0.0392796	0.0115661	0.0238418	0.0399206	0.00519043	0	0.0383219
G	1479	0	0.0124225	0.031794	0.0103132	0.0103238	0.013162	0.00658411	0.0101438	0.00737505			0	0.0215164	0.0472193	0.0101865	0.0178814	0.0150913	0.011404	0.0101258	0.012774
C	1480	0.00770628	0.0418989	0.0254967	0.00678936	0	0.00328421	0	0	0.0337899			0.0133477	0.038121	0.0441616	0.0117595	0	0.00568842	0	0	0.0296266
C	1481	0	0.0269812	0.0159354	0	0	0	0	0	0.00737505			0	0.0389438	0.027601	0	0	0	0	0	0.012774
G	1482	0	0.0034108	0	0	0.00334019	0	0	0.00326283	0			0	0.00590767	0	0	0.00578538	0	0	0.00565139	0
A	1483	0	0.01977	0	0	0.00684179	0.0125018	0.0136917	0.0097885	0.00948439			0	0.00854913	0	0	0.0118503	0.0216538	0.0237146	0.0169542	0.00922349
U	1484	0.126059	0.257364	0.201945	0.144911	0.186396	0.245724	0.202861	0.18403	0.239765			0.0765698	0.0631181	0.0214362	0.128379	0.0812909	0.0496688	0.0648057	0.0466835	0.0334783
U	1485	1	1	1	1	1	1	1	1	1			0	0	0	0	0	0	0	0	0
U	1486	1	1	1	1	1	1	1	1	1			0	0	0	0	0	0	0	0	0
A	1487	1	1	1	1	1	1	1	1	1			0	0	0	0	0	0	0	0	0
A	1488	1	1	1	1	1	1	1	1	1			0	0	0	0	0	0	0	0	0
U	1489	1	1	1	1	1	0.860445	0.996303	1	1			0	0	0	0	0	0.241716	0.0064032	0	0
A	1490	0.235523	0.310309	0.310814	0.255807	0.271457	0.192324	0.238765	0.281071	0.242491			0.0983974	0.134861	0.162841	0.0293618	0.0533589	0.141603	0.0744422	0.100704	0.037293
C	1491	0.678369	0.609608	0.186428	0.674796	0.803431	0.550091	0.335638	0.499757	0.887739			0.315255	0.534829	0.226531	0.349331	0.173551	0.507472	0.387998	0.318913	0.194441
U	1492	0.395913	0.472661	0.43233	0.406716	0.414877	0.376575	0.428166	0.408585	0.430948			0.112578	0.0370417	0.0710748	0.00830002	0.0529435	0.0831715	0.0477108	0.0620624	0.0399036
G	1493	0	0	0.00318709	0.0273775	0.0103238	0.0032926	0.00984252	0.0302065	0			0	0	0.0055202	0.00612717	0.0178814	0.00570294	0.0102952	0.010467	0
G	1494	0.0141893	0	0.00318709	0.0336677	0	0	0	0	0.00368752			0.0123153	0	0.0055202	0.0291601	0	0	0	0	0.00638698
U	1495	0	0	0.00670783	0.030828	0	0.0454026	0.00342291	0	0.00737505			0	0	0.0116183	0.0103799	0	0.0209415	0.00592866	0	0.012774
U	1496	0.0664615	0.0670147	0.087759	0.119307	0.0505064	0.0781112	0.097412	0.076444	0.0542658			0.0307724	0.0229069	0.0386612	0.0237287	0.0501077	0.0275132	0.0145969	0.0503504	0.0236892
U	1497	1	1	1	1	1	1	1	1	1			0	0	0	0	0	0	0	0	0
U	1498	1	1	1	1	1	1	1	1	1			0	0	0	0	0	0	0	0	0
G	1499	1	1	1	1	1	1	1	1	1			0	0	0	0	0	0	0	0	0
A	1500	1	1	1	1	1	1	1	1	1			0	0	0	0	0	0	0	0	0
A	1501	1	1	1	1	1	1	1	1	1			0	0	0	0	0	0	0	0	0
U	1502	1	1	1	0.97718	1	1	0.956035	0.761549	0.895302			0	0	0	0.0395245	0	0	0.0727702	0.346142	0.103809
A	1503	0.0886291	0.200939	0.0467111	0.122202	0.224877	0.0920669	0.0239604	0.079482	0.0663236			0.0384054	0.256803	0.0729747	0.05215	0.0834456	0.0803189	0.0415006	0.0741623	0.0993492
A	1504	0.00341132	0.0384037	0.0987824	0.00352386	0.0507485	0.0131368	0	0.04382	0.00368752			0.00590857	0.0396489	0.0957467	0.00610351	0.0443543	0.0227537	0	0.0422666	0.00638698
C	1505	0.0315178	0.0471946	0.0622229	0.0237628	0.00668038	0.0218782	0.0094163	0.0229703	0			0.0307344	0.0648331	0.0543766	0.0411583	0.0115708	0.0378942	0.00902034	0.0313852	0
C	1506	0.0462511	0.0485517	0.0586385	0.0377641	0.057671	0.0675732	0.0157051	0.0500985	0.0221102			0.0408404	0.0388952	0.0313012	0.0163668	0.0564847	0.0244613	0.00975793	0.0364317	0.0292435
U	1507	0.445847	0.611716	0.612407	0.451989	0.519367	0.596761	0.690018	0.54786	0.501169			0.149501	0.0926093	0.0940425	0.0813325	0.2533	0.0663388	0.0875185	0.0801239	0.0315477
A	1508	0.437691	0.42001	0.474123	0.276861	0.378821	0.432105	0.647073	0.614974	0.604434			0.383746	0.181692	0.19194	0.254797	0.132453	0.266004	0.040962	0.0440773	0.0608857
U	1509	0.0231188	0.109267	0.102463	0.0656615	0.0881362	0.0838691	0.109986	0.0702152	0.119968			0.040043	0.0951995	0.0442703	0.056963	0.0827642	0.00856967	0.0999015	0.066539	0.064458
A	1510	0.0838312	0.0650454	0.0475889	0.0443302	0.0479129	0.0647317	0.0235342	0.0601882	0.0504924			0.0231235	0.0205316	0.0380034	0.0407413	0.0742266	0.0693578	0.0332817	0.00127234	0.0506633
U	1511	0.00598008	0.00363157	0.0189688	0.109639	0.0307881	0.044567	0.00684583	0.0504898	0.0100304			0.00533088	0.00629006	0.0191244	0.0343122	0.0533265	0.0348321	0.0118573	0.0541124	0.0173732
C	1512	0.00682263	0.0108947	0.0347506	0.123735	0.034209	0.0448929	0.00899008	0.0599634	0			0.0118171	0.0188702	0.0335385	0.0543007	0.0592517	0.0186163	0.0155713	0.0189271	0
G	1513	0	0.0181578	0.0414715	0.0688122	0.0581552	0	0	0.0531184	0			0	0.0314503	0.0131987	0.0610093	0.100728	0	0	0.0467659	0
G	1514	0	0.0145263	0.00956126	0.0550868	0.0650989	0.0032926	0	0.109652	0.0451855			0	0.0251603	0.0165606	0.0493205	0.0727811	0.00570294	0	0.0532611	0.0410692
U	1515	0	0.0283058	0.00940756	0.0621345	0.058196	0	0.0254503	0.0756073	0.00703101			0	0.0321003	0.00933166	0.0585531	0.0835572	0	0.0247255	0.0907135	0.00611086
G	1516	0.00682263	0.00726314	0.0354947	0.024482	0.0479333	0	0.0131682	0.100012	0.0267479			0.0118171	0.0125801	0.00657409	0.0340993	0.0659545	0	0.022808	0.0428431	0.0463287
G	1517	0.00368332	0.0426957	0.0356747	0.0139104	0.0615965	0	0.0197523	0.143311	0.041498			0.00637969	0.0436057	0.0316473	0.016212	0.0978838	0	0.034212	0.0321355	0.0401925
G	1518	0	0	0.0162822	0.00704772	0	0	0	0.0333389	0.0384985			0	0	0.0152326	0.012207	0	0	0	0.0112606	0.0334295
C	1519	0	0.00310562	0.0187383	0.0417313	0.0034209	0	0.0205375	0.0602242	0.0371224			0	0.00537909	0.0246435	0.0486359	0.00592517	0	0.035572	0.0205086	0.0549962
C	1520	0	0	0.00933071	0.0140954	0.0307881	0	0.0442362	0.0572943	0.048529			0	0	0.0161613	0.024414	0.0533265	0	0.0603272	0.0752518	0.0455178
A	1521	0	0.00682159	0.00318709	0.113107	0	0.0418009	0.0342291	0.033375	0.00668697			0	0.0118153	0.0055202	0.0459057	0	0.0367696	0.0592866	0.0113921	0.0115822
C	1522	0	0.0204648	0.00622047	0.0448852	0.0034209	0.0131704	0.0238295	0.0270921	0.0374664			0	0.035446	0.0107742	0.0425252	0.00592517	0.0228118	0.0330915	0.0256081	0.0470517
A	1523	0.602255	0.545308	0.599781	0.768057	0.672264	0.579353	0.712361	0.70576	0.00668697			0.147522	0.104306	0.050242	0.144156	0.0968294	0.0439561	0.12393	0.0483493	0.0115822
A	1524	0.938955	0.974123	0.965845	1	0.928204	1	1	1	0.246867			0.105733	0.0448203	0.0297269	0	0.124355	0	0	0	0.0429749
U	1525	0.987762	0.666667	0.610009	1	1	0.666667	0.665356	0.990692	0.477645			0.0211975	0.57735	0.528284	0	0	0.57735	0.576219	0.0161228	0.19337
U	1526	1	1	1	1	1	1	1	1	1			0	0	0	0	0	0	0	0	0
G	1527	0.886424	0.846793	0.869502	1	0.921321	0.835034	0.836556	0.903268	0.731606			0.15567	0.265363	0.0655673	0	0.136276	0.189392	0.228039	0.0657393	0.0901963
A	1528	0.00682263	0.0415919	0.0159354	0.0960637	0.0342106	0.0748437	0.0125775	0	0.0790315			0.0118171	0.0466875	0.027601	0.0419951	0.0430799	0.0383277	0.0109284	0	0.0274591
C	1529	0.0906393	0.140576	0.108119	0.119991	0.191031	0.119711	0.164246	0.12034	0.159914			0.0674483	0.0748367	0.050472	0.025966	0.0939051	0.00785044	0.0089656	0.0201362	0.0369072
G	1530	0.00341132	0.00704237	0	0.0169734	0.0376518	0.00969388	0.0239604	0.0266244	0.00368752			0.00590857	0.00610785	0	0.0293988	0.0488966	0.00985647	0.0415006	0.0230707	0.00638698
G	1531	0	0.00682159	0.00318709	0.0687979	0.0201422	0.0450684	0.0376652	0.0101258	0			0	0.0118153	0.0055202	0.0663494	0.0264552	0.0138646	0.0360814	0.0175384	0
C	1532	0.0178726	0.0243171	0.0217716	0.0997901	0.0339073	0.0475504	0.0637699	0.0608808	0.0217811			0.0167266	0.0256745	0.0377096	0.0387063	0.0293744	0.0520379	0.0553211	0.0564123	0.0294693
G	1533	0.00341132	0.045665	0.0157049	0.126983	0.0545949	0.0552553	0.0480012	0.0672176	0.0171325			0.00590857	0.0396707	0.0143056	0.0294952	0.0335094	0.0161689	0.0151267	0.0264233	0.0069371
U	1534	0.0281065	0.100731	0	0.465662	0.047551	0.162824	0.0676227	0.0305395	0.00307045			0.025955	0.0744062	0	0.0490736	0.0328584	0.10272	0.0552127	0.0528959	0.00531818
A	1535	0.02672	0.0631605	0.0124409	0.0993643	0.0682182	0.0230314	0.0494107	0.0304134	0.0406079			0.0300835	0.0552218	0.0215483	0.0146752	0.0303343	0.0248619	0.0224555	0.0364941	0.0266806
U	1536	0.100141	0.0817599	0.0254967	0.224544	0.119228	0.0720527	0.0830287	0.0710202	0.0420401			0.0945397	0.0817104	0.0441616	0.134643	0.0746047	0.116349	0.071917	0.0669573	0.0372337
G	1537	0.69329	0.706472	0.644504	0.964333	0.638801	0.733846	0.685591	0.964881	0.759644			0.116961	0.110413	0.0614847	0.031281	0.0804586	0.17482	0.067823	0.0513042	0.0590348
G	1538	0.975991	0.976948	1	1	0.97294	1	1	0.999476	1			0.022428	0.0250326	0	0	0.0468692	0	0	0.000908122	0
G	1539	0.021325	0.0524866	0.0669945	0.021014	0.0373682	0.0286222	0.0218293	0.0364129	0.0335769			0.0185045	0.0473779	0.0230591	0.0280438	0.00556083	0.0244404	0.022503	0.0344621	0.0231156
A	1540	0.0209853	0.0870361	0.0444918	0.0797012	0.0102627	0.0634617	0.0304136	0.0568129	0.0309215			0.029923	0.0869754	0.0211149	0.0645428	0.0177755	0.0657425	0.0308137	0.00548272	0.0129338
U	1541	0.00341132	0.0454442	0.0223096	0.0927982	0.0034209	0.0220454	0.0119868	0.033411	0.0100304			0.00590857	0.0416698	0.0386414	0.0370539	0.00592517	0.0300381	0.0207617	0.0309418	0.0173732
C	1542	0.0110499	0.0379603	0.00956126	0.116966	0.00684179	0.0988949	0.0329636	0.0163142	0			0.0191391	0.0481283	0.0165606	0.0444612	0.0118503	0.0906847	0.0570947	0.028257	0
C	1543	0.311581	0.413299	0.349554	0.387259	0.328806	0.479715	0.423806	0.387776	0.380022			0.0709347	0.0834585	0.0500003	0.103699	0.0971778	0.0966876	0.0739685	0.0348867	0.0510759
U	1544	1	1	1	1	1	1	1	1	1			0	0	0	0	0	0	0	0	0
A	1545	0.266634	0.348814	0.366554	0.332075	0.350261	0.437889	0.386838	0.421322	0.345503			0.048832	0.10558	0.0578649	0.0329512	0.0216295	0.0994177	0.0861985	0.0671165	0.0692154
G	1546	0.00882083	0.0406244	0.0408942	0.00352386	0.0609321	0.0159532	0.0239736	0.0506649	0.0221251			0.0079444	0.0624688	0.0356376	0.00610351	0.0534987	0.0105447	0.0415234	0.0708573	0.0383219
G	1547	0	0.0536572	0.0509559	0.00352386	0.0475713	0.031756	0.0299669	0.0236268	0.0221251			0	0.0701375	0.0184216	0.00610351	0.0427021	0.0328688	0.0519043	0.0409228	0.0383219
G	1548	0.0207399	0.0274747	0.00956126	0.0140954	0.016701	0	0.0407292	0.0168763	0.0110626			0.026926	0.0272399	0.0165606	0.024414	0.0289269	0	0.0353203	0.0292306	0.0191609
C	1549	0.0425678	0.0513178	0.0197898	0	0	0	0.0248596	0.0101258	0.00668697			0.036946	0.0491866	0.0201318	0	0	0	0.0228515	0.0175384	0.0115822
C	1550	0.0352012	0.0356534	0.0201235	0	0	0.00937638	0.0221583	0.0168763	0.0509224			0.0316755	0.0383723	0.0348549	0	0	0.0162404	0.0201871	0.0292306	0.0289344
C	1551	0.0360172	0.0363157	0	0.00352386	0	0.00625092	0.0209769	0	0.0247805			0.0389478	0.0629006	0	0.00610351	0	0.0108269	0.036333	0	0.0225981
A	1552	0.0181446	0.0535905	0.0160385	0.00704772	0	0	0.0188326	0.013501	0.0313365			0.0231374	0.0609158	0.0144362	0.012207	0	0	0.0180407	0.0233845	0.0333423
U	1553	0.0922037	0.115548	0.0359184	0.0680546	0.0578952	0	0.026729	0.0168359	0.0790613			0.0845465	0.174228	0.0352371	0.0400161	0.0568138	0	0.0249416	0.0212548	0.0899981
U	1554	0.118257	0.111068	0.0983142	0.213456	0.0840909	0.101653	0.11901	0.113684	0.0706541			0.0166754	0.0667103	0.0518453	0.107284	0.0943523	0.0911526	0.0781655	0.0256059	0.0631721
C	1555	0.294401	0.29568	0.182849	0.317219	0.337287	0.141414	0.184989	0.217256	0.282228			0.0739328	0.311558	0.0890395	0.0786649	0.173819	0.123392	0.163097	0.0417402	0.105392
U	1556	0.827054	0.805322	0.858627	0.861161	0.770261	0.793727	0.924643	0.85916	0.886258			0.12927	0.0678235	0.0245597	0.0398126	0.156523	0.179823	0.0807119	0.0853216	0.0472864
G	1557	0.477001	0.371516	0.407488	0.505875	0.524067	0.25647	0.331996	0.519187	0.552753			0.182106	0.336875	0.0285614	0.0772665	0.161514	0.224009	0.274151	0.0858829	0.17701
U	1558	0.237372	0.169936	0.23465	0.232857	0.200404	0.20521	0.299343	0.270977	0.218286			0.0361833	0.0283896	0.0126413	0.0462377	0.0228629	0.0910299	0.0535291	0.01541	0.0658508
G	1559	0.421887	0.363222	0.405506	0.417103	0.367204	0.357797	0.475741	0.410895	0.418333			0.0300795	0.0672049	0.0279692	0.0183938	0.00695154	0.0717478	0.0305103	0.0222388	0.0710226
U	1560	0.509401	0.419037	0.489103	0.475438	0.486574	0.440438	0.585895	0.447263	0.557918			0.0582753	0.034492	0.023342	0.0299421	0.094114	0.126941	0.0557699	0.13314	0.101259
A	1561	0.0128438	0.0034108	0	0.0166943	0.0137651	0.00937638	0.0895361	0.0270021	0.0215081			0.0222461	0.00590767	0	0.0289154	0.0238418	0.0162404	0.053904	0.046769	0.0296359
C	1562	0.0125041	0.0445611	0.0159354	0.0202182	0.0206476	0.00937638	0.071569	0.0405031	0.0405628			0.0113334	0.0679657	0.027601	0.0263982	0.0357628	0.0162404	0.0174746	0.0701534	0.0702568
C	1563	0.0147333	0.0388434	0.00311024	0.0652883	0.0446355	0.0568933	0.0605656	0.0640715	0.0636941			0.0255188	0.0343811	0.00538709	0.0570746	0.0688155	0.0673583	0.0537708	0.0767546	0.0563206
U	1564	0	0.0281695	0.00933071	0.00704772	0.0102227	0.0250037	0.0529009	0.030355	0.0337189			0	0.0244314	0.0161613	0.012207	0.0103253	0.0433076	0.0508655	0.0205553	0.0123941
C	1565	0.0761249	0.107079	0.0447223	0.0310864	0.0849183	0.0562583	0.0973783	0.0405932	0.115694			0.032365	0.0525664	0.0360076	0.0188554	0.0208471	0.0974422	0.0230367	0.0365468	0.0307232
A	1566	0.0190959	0.0790114	0.0187383	0.0166943	0.0377521	0	0.0470048	0.0675412	0.116655			0.0241461	0.10345	0.0246435	0.0289154	0.0331235	0	0.0407305	0.099873	0.0464475
A	1567	0.0238937	0.0472104	0.0471146	0.0479657	0.0574493	0.040631	0.0463505	0.0540222	0.034407			0.0208668	0.0817708	0.0429168	0.0239581	0.04183	0.0703749	0.0633334	0.0849058	0.0332548
G	1568	0.0265302	0.025421	0.00622047	0.0201448	0.0135426	0	0.0263364	0	0			0.03744	0.0440304	0.0107742	0.0200341	0.00562803	0	0.045616	0	0
U	1569	0.010275	0.0181578	0.00622047	0	0.0137651	0	0.00987616	0	0.0314675			0.0177969	0.0314503	0.0107742	0	0.0238418	0	0.017106	0	0.027411
A	1570	0.0369685	0.0871577	0	0.0300497	0.0444733	0.0032926	0	0.00675052	0.062591			0.0143262	0.150962	0	0.0520477	0.0334451	0.00570294	0	0.0116922	0.0566461
U	1571	0.0341277	0.0472104	0.0466535	0.0410296	0.0509099	0.0538014	0.0162621	0.0541843	0.0367783			0.00400532	0.0817708	0.0808063	0.00113873	0.0513182	0.0621903	0.0154748	0.0512162	0.0637019
C	1572	0.0892407	0.0882263	0.114443	0.107595	0.0779754	0.0845545	0.0652803	0.0609528	0.0987632			0.0303212	0.0122259	0.055859	0.0912698	0.0245547	0.137987	0.0179633	0.0566453	0.0389433
G	1573	0.0107779	0.0448339	0.066777	0.0387625	0.0203444	0.0218782	0.0134299	0.0473033	0.0393137			0.01106	0.0229523	0.0701999	0.0671386	0.0176246	0.0378942	0.0116373	0.0413366	0.0370926
U	1574	0.0499344	0.112069	0.151105	0.0740011	0.0679141	0.0876716	0.114885	0.136911	0.106811			0.0453021	0.0261235	0.0738934	0.128174	0.0358797	0.143404	0.0809426	0.0587129	0.00627801
A	1575	0.353645	0.417812	0.44685	0.415502	0.428519	0.329676	0.379729	0.47614	0.41416			0.154379	0.144378	0.0561091	0.109552	0.0379512	0.0439915	0.14203	0.111035	0.0380337
A	1576	1	1	1	1	1	1	1	1	1			0	0	0	0	0	0	0	0	0
G	1577	0.00736663	0.0217894	0.0561379	0.0140954	0.0103238	0	0.00987616	0.00339327	0.0266879			0.0127594	0.0377404	0.0812378	0.024414	0.0178814	0	0.017106	0.00587732	0.0145412
U	1578	0.0257832	0.0719691	0.0342126	0.00704772	0.0515376	0.0098694	0.0263364	0.0202516	0.0451855			0.0446578	0.0992634	0.0592579	0.012207	0.0575027	0.0098778	0.045616	0.0350767	0.0410692
U	1579	0.0331498	0.0388453	0.0359952	0.00704772	0.0617392	0.0345472	0.033444	0.0303773	0.0442503			0.0574172	0.042264	0.0312147	0.012207	0.0543981	0.0515203	0.0303566	0.0526151	0.0766438
G	1580	0.0110499	0.0321582	0.0387718	0.0176193	0.0204854	0.0343801	0.0333131	0.0507009	0.0147501			0.0191391	0.0478582	0.010885	0.0305175	0.0103847	0.059548	0.0346347	0.0563587	0.0255479
C	1581	0.0394019	0.0653683	0.0268313	0.0267109	0.0790882	0	0.0395046	0.00675052	0.0391866			0.0616927	0.113221	0.0464732	0.0462646	0.11139	0	0.068424	0.0116922	0.0387275
U	1582	0.0621811	0.00673719	0.0503087	0.0269342	0.0273875	0.0468819	0.0920429	0.0135191	0.0258127			0.0666823	0.00588767	0.0871373	0.0233281	0.0388405	0.0812018	0.0616275	0.0154615	0.0447089
G	1583	0	0.00726314	0.0268313	0	0	0.0156273	0.00658411	0.0101258	0			0	0.0125801	0.0464732	0	0	0.0270673	0.011404	0.0175384	0
C	1584	0.00736663	0.0108947	0.0234774	0	0.0136836	0	0.00899008	0.0435411	0			0.0127594	0.0188702	0.0406641	0	0.0237007	0	0.0155713	0.052096	0
C	1585	0.0218955	0.0588862	0.0619287	0.0513077	0.0273672	0.0733143	0.0269703	0.060305	0.0856623			0.00133723	0.0558306	0.0460669	0.0634164	0.0474013	0.0669689	0.0467139	0.073209	0.0346855
U	1586	0.0915375	0.11667	0.14339	0.0723217	0.068378	0.0955101	0.0466553	0.123814	0.143115			0.0194479	0.0842118	0.0853536	0.0670411	0.0920282	0.0897701	0.0496811	0.108587	0.0352224
A	1587	0.250909	0.245742	0.345412	0.240871	0.272223	0.282795	0.233123	0.333929	0.327607			0.0673711	0.0267286	0.0676486	0.130886	0.0938646	0.112094	0.0889453	0.0720015	0.0248359
A	1588	0.256725	0.228127	0.303607	0.27142	0.262001	0.251265	0.215274	0.308128	0.30086			0.0154482	0.0925731	0.0600133	0.0969233	0.0575327	0.0465032	0.0752699	0.119115	0.070037
A	1589	0.226077	0.209054	0.236549	0.270883	0.234633	0.218823	0.195491	0.298092	0.203117			0.0285634	0.0849165	0.0830034	0.0548111	0.0572278	0.0869035	0.0341922	0.0609655	0.0495052
C	1590	0.298847	0.381084	0.0684828	0.402343	0.492582	0.154576	0.113369	0.163108	0.417851			0.167456	0.540761	0.0656188	0.346805	0.442103	0.136174	0.113576	0.0675535	0.12323
A	1591	0.0284196	0.0554754	0.0689439	0.0440926	0.0610112	0.0131368	0.0457261	0.0767676	0.0184227			0.0171102	0.0604136	0.0569599	0.0423271	0.0569962	0.0227537	0.0214628	0.0556537	0.0319091
G	1592	0	0.0373175	0.0100617	0.0169734	0.0171045	0.0229895	0.0315746	0	0.0153523			0	0.033655	0.0174275	0.0293988	0.0296258	0.039819	0.0186512	0	0.0265909
C	1593	0.142779	0.330473	0.0100617	0.210571	0.340094	0.0493722	0	0.0360216	0.145587			0.163049	0.572396	0.0174275	0.330071	0.571495	0.0691553	0	0.0538165	0.136553
U	1594	0.0699139	0.0621625	0.0397465	0.0337793	0.0887639	0.104928	0.0820023	0.0875275	0.0251807			0.0292608	0.0606232	0.0462804	0.0357902	0.033925	0.087908	0.0330967	0.074971	0.0344803
G	1595	0.0110499	0.0288318	0.0191225	0.00339468	0	0.0259562	0.0413199	0.0403907	0			0.0191391	0.041394	0.0331212	0.00587976	0	0.0302091	0.0396296	0.0616761	0
C	1596	0.0215559	0.00673719	0.0226433	0	0.0137447	0	0.0197523	0	0			0.02212	0.00588767	0.0240026	0	0.0157766	0	0.034212	0	0
A	1597	0.0323338	0.0316322	0.0320377	0	0.0437657	0.0164211	0.0371418	0.0540041	0.0295453			0.03318	0.0397584	0.047047	0	0.0414822	0.0284421	0.0360185	0.0935379	0.0364041
A	1598	0.0244232	0.017054	0.018892	0.00691854	0.0303038	0.019722	0.0278563	0.0236268	0.00975742			0.0256639	0.0295384	0.0163646	0.00599476	0.0300646	0.0197053	0.0270139	0.0409228	0.0100416
C	1599	0.0582523	0.0819631	0.0548872	0.0794986	0.0538466	0.0509599	0.156379	0.0569434	0.200107			0.0167216	0.0549072	0.0161216	0.0689114	0.0551568	0.047411	0.118668	0.0124261	0.0219451
G	1600	1	1	1	1	1	1	1	1	1			0	0	0	0	0	0	0	0	0
U	1601	1	1	1	1	1	1	1	1	1			0	0	0	0	0	0	0	0	0
A	1602	1	1	1	1	1	1	1	1	1			0	0	0	0	0	0	0	0	0
A	1603	1	1	1	1	1	1	1	1	1			0	0	0	0	0	0	0	0	0
U	1604	0.481799	0.479998	0.232453	0.51304	0.631305	0.269683	0.308888	0.293943	0.593182			0.197496	0.501199	0.17664	0.251812	0.326084	0.236949	0.267658	0.0809077	0.203635
A	1605	0.0230367	0.0245379	0.0833404	0.0922432	0.0306267	0.0573863	0.0742704	0.0360036	0.0544529			0.0334495	0.0216467	0.0126022	0.0172743	0.0370708	0.0422816	0.00410405	0.0538295	0.0408282
C	1606	0.0147333	0.103549	0.0342126	0.093488	0.109593	0.0361599	0.0297593	0.039941	0.101191			0.0255188	0.115926	0.0592579	0.161926	0.0779358	0.0346061	0.0429596	0.0362875	0.111466
U	1607	0.0441307	0.0601736	0.0468841	0.0637732	0.0611327	0.111154	0.0692603	0.0293655	0.0803107			0.0237898	0.074323	0.0581608	0.0651488	0.0409989	0.104469	0.0333637	0.0508625	0.0702564
A	1608	0.0173286	0.0397089	0.0373228	0.023372	0.0645943	0.0509599	0.0201449	0.039941	0.0510384			0.0211778	0.0409841	0.064645	0.0404815	0.0258263	0.047411	0.0174559	0.0362875	0.0446536
U	1609	0.0507504	0.0751591	0.0342126	0.0667772	0.102731	0.00328421	0.00684583	0.0130513	0.0651715			0.0632062	0.0896011	0.0592579	0.115661	0.0727217	0.00568842	0.0118573	0.0226056	0.0297847
A	1610	0.00341132	0.0130328	0.0652432	0.0166943	0.0309715	0.0187528	0.0271216	0.0405211	0			0.00590857	0.0113238	0.0569731	0.0289154	0.0536442	0.0324807	0.0314603	0.0615794	0
C	1611	0.0221941	0.0102324	0.025343	0.0380225	0.027328	0.0289229	0.0537197	0.0337526	0.0133739			0.0262503	0.017723	0.0292616	0.0370428	0.0316078	0.0257286	0.0465492	0.0584612	0.0231643
C	1612	0.033516	0.0431373	0.0394128	0.0612095	0.092409	0.0262737	0.0168528	0.0438964	0.0552159			0.0157628	0.0579042	0.0359585	0.0601302	0.119326	0.0455074	0.0156064	0.0674072	0.0551675
U	1613	0.0255112	0.0034108	0.0159354	0.0274509	0.0309715	0.0218782	0.033444	0.0641479	0.00334348			0.0356925	0.00590767	0.027601	0.0237991	0.0536442	0.0378942	0.0303566	0.102418	0.00579108
G	1614	0.0519326	0.0143055	0.0190457	0.0173051	0.0407899	0.0414247	0.059844	0.0164446	0.0292723			0.0430842	0.0167184	0.0253406	0.0124794	0.0370226	0.0381149	0.0380787	0.0203149	0.0301248
A	1615	0.347745	0.210883	0.304818	0.281029	0.333258	0.348112	0.334885	0.432307	0.379454			0.0445243	0.10203	0.036669	0.0439748	0.0528389	0.058642	0.127663	0.114145	0.103424
U	1616	0.953699	0.821104	0.963066	0.920549	0.935398	0.948202	0.937939	0.979899	0.964501			0.0453608	0.0595703	0.0639719	0.0793014	0.0470065	0.0855222	0.0889139	0.0348165	0.0614869
G	1617	0.0446071	0	0.00637418	0.048004	0.0646954	0.0694203	0.0442362	0.119967	0.0300913			0.0335875	0	0.0110404	0.0160862	0.0239739	0.0866101	0.0603272	0.0342204	0.0521197
G	1618	0.0220999	0	0	0.0240387	0.0512343	0.0728381	0.0340983	0.0228398	0.0307794			0.0382781	0	0	0.00664979	0.0277056	0.0805803	0.0507478	0.0395598	0.0358977
U	1619	0.0954251	0.0467188	0.0718105	0.0887927	0.122732	0.13467	0.0892743	0.0827448	0.0738407			0.0615775	0.0233627	0.0435442	0.00373158	0.0651465	0.0592161	0.0467438	0.0786842	0.0577836
U	1620	0.158271	0.119722	0.168913	0.140006	0.149716	0.154593	0.150313	0.103235	0.188098			0.0544784	0.0344397	0.0821365	0.0199359	0.0135004	0.0302382	0.0639395	0.0897635	0.0382796
A	1621	0.010275	0.0252002	0.0615182	0.040457	0.0273672	0.0378398	0.0119868	0.0739861	0.0262018			0.0177969	0.0351608	0.0311102	0.036606	0.0474013	0.0494286	0.0207617	0.0319067	0.0308363
C	1622	0.0161875	0.00726314	0.0422925	0.0340377	0.0136836	0.0292823	0.0295276	0	0.0061409			0.0165885	0.0125801	0.0260134	0.0152838	0.0237007	0.0174194	0.0308857	0	0.0106364
G	1623	0.10116	0.12982	0.135438	0.120361	0.115849	0.0932538	0.112822	0.166992	0.103741			0.0279057	0.0302942	0.0206688	0.0454397	0.0229029	0.0267295	0.00411833	0.0214113	0.00577805
G	1624	0.324153	0.302827	0.295604	0.335323	0.316555	0.295355	0.251768	0.378662	0.311354			0.0680269	0.06109	0.0253486	0.0398371	0.0565699	0.0658643	0.0745182	0.0981223	0.0604513
U	1625	0.553029	0.493688	0.566223	0.54368	0.527344	0.601323	0.54883	0.575428	0.553385			0.0275957	0.107543	0.0297681	0.0401729	0.0326412	0.0640136	0.0157386	0.07187	0.0166105
G	1626	0.105727	0.155717	0.14861	0.122942	0.143056	0.185128	0.118637	0.0865294	0.1397			0.0232731	0.0511501	0.0302421	0.0347542	0.028863	0.0578724	0.0667649	0.0749798	0.0464487
A	1627	0.0154126	0.0496036	0.0389386	0.0237628	0.0645755	0.0789385	0.0268599	0.0539277	0.0525605			0.0266953	0.0225313	0.0206714	0.0411583	0.0583639	0.071195	0.0232746	0.0675038	0.0455404
U	1628	0.00256876	0.0195492	0.0424462	0.0237628	0.0474703	0.0481771	0.0239604	0.149593	0.0167174			0.00444922	0.0169858	0.0261398	0.0411583	0.0411241	0.0180252	0.0415006	0.058866	0.0289554
G	1629	0.00513752	0.0632144	0.0311024	0.0372298	0.0301628	0.0755872	0.0295276	0.0169664	0.00334348			0.00889844	0.0552791	0.0538709	0.0481873	0.0436094	0.0849317	0.0308857	0.0293866	0.00579108
G	1630	0.0465908	0.0495173	0.0284795	0.0237628	0.105365	0.0558484	0.0273833	0.0135731	0.0940585			0.0205588	0.0447762	0.0334496	0.0411583	0.0953843	0.0802338	0.0474293	0.0235093	0.0837352
U	1631	0.941483	0.814521	0.883926	0.783124	0.978815	0.956052	0.928697	0.78908	1			0.0705767	0.164487	0.108892	0.0453118	0.022953	0.0509988	0.0662298	0.0632385	0
G	1632	0.0204679	0.034467	0.00670783	0	0	0.0131368	0.00342291	0	0.00668697			0.0354514	0.0510939	0.0116183	0	0	0.0227537	0.00592866	0	0.0115822
C	1633	0.0153715	0.0377934	0.0100617	0	0.0133608	0.0387839	0.0184064	0	0			0.015351	0.0562892	0.0174275	0	0.0231415	0.0295661	0.0235542	0	0
C	1634	0	0.00726314	0.040247	0	0.0268022	0.0197053	0.0179802	0.0202516	0			0	0.0125801	0.0697098	0	0.0378842	0.0341305	0.0311426	0.0350767	0
C	1635	0.140644	0.0535905	0.0940938	0.134163	0.125889	0.160685	0.132275	0.158714	0.166115			0.090455	0.0609158	0.0910075	0.0943076	0.0333642	0.0499043	0.0915229	0.112534	0.0299237
U	1636	0.973685	0.969159	1	0.997214	1	1	1	0.950451	1			0.0455786	0.0273529	0	0.00482611	0	0	0	0.0431187	0
C	1637	1	1	1	1	1	1	1	1	1			0	0	0	0	0	0	0	0	0
G	1638	1	1	1	1	1	1	1	1	1			0	0	0	0	0	0	0	0	0
U	1639	1	1	1	1	1	1	1	1	1			0	0	0	0	0	0	0	0	0
C	1640	0.720146	0.567205	0.59157	0.818543	0.58384	0.57307	0.671933	0.779097	0.701108			0.0832161	0.104712	0.244614	0.184552	0.250385	0.415679	0.0565733	0.216291	0.136638
G	1641	0.0247629	0.0124225	0.0285301	0.00691854	0.0472469	0.0197556	0.0257121	0.0441126	0.0362322			0.0256245	0.0215164	0.0345385	0.00599476	0.0419593	0.0342177	0.00467427	0.0764052	0.0476994
G	1642	0.010275	0	0.0314866	0.0548316	0.0307881	0.0543028	0.0102687	0.0237529	0.00668697			0.0177969	0	0.0272743	0.0620626	0.0533265	0.0486119	0.017786	0.0411413	0.0115822
A	1643	0.0290989	0.0181578	0.0191225	0.0514369	0.0205254	0.054637	0.0308062	0.00339327	0			0.0418519	0.0314503	0.0331212	0.05657	0.035551	0.047824	0.0533579	0.00587732	0
U	1644	0.250541	0.234319	0.18894	0.315789	0.228174	0.220963	0.257433	0.261117	0.21464			0.0278505	0.0422669	0.0268821	0.0921083	0.0957255	0.154012	0.0795283	0.046706	0.0538638
C	1645	1	1	1	1	1	1	1	1	1			0	0	0	0	0	0	0	0	0
G	1646	0.0230777	0.042475	0.00637418	0	0	0.00987779	0.00684583	0.00326283	0.0184227			0.0203657	0.0388665	0.0110404	0	0	0.0171088	0.0118573	0.00565139	0.0319091
G	1647	0.0110499	0.0363157	0	0.0105716	0.0168827	0	0	0.00326283	0.0240925			0.0191391	0.0629006	0	0.0183105	0.0114134	0	0	0.00565139	0.0251339
U	1648	0.0377434	0	0	0	0.013704	0.0228307	0	0.0202516	0.0147501			0.034393	0	0	0	0.0156699	0.0317716	0	0.0350767	0.0255479
C	1649	0.0272905	0.00673719	0.0100617	0	0.0412138	0.0426948	0.00987616	0.0101258	0.00368752			0.0472686	0.00588767	0.0174275	0	0.0412955	0.0739495	0.017106	0.0175384	0.00638698
C	1650	0.0411812	0	0.00670783	0.0411237	0.0513142	0.0414247	0	0.0506289	0.0428592			0.0320724	0	0.0116183	0.0465469	0.0471091	0.0381149	0	0.0876918	0.0112919
U	1651	0.0491184	0.0155281	0.0167696	0	0.0239666	0.0328589	0.00684583	0	0.0233444			0.0463579	0.0268955	0.0290458	0	0.0329773	0.0410118	0.0118573	0	0.0202994
A	1652	0.0462511	0	0	0.0237628	0.0582571	0.0250037	0.0204066	0.0709165	0.0368752			0.0408404	0	0	0.0411583	0.0618439	0.0433076	0.0272436	0.10569	0.0638698
A	1653	0.0136453	0	0	0.00339468	0.0548974	0	0	0.0405031	0.00675798			0.0236343	0	0	0.00587976	0.0475431	0	0	0.0701534	0.00592532
U	1654	0	0.0134744	0	0.0552191	0.0547955	0.0314217	0.00899008	0.0506289	0			0	0.0117753	0	0.0486291	0.0698253	0.0461347	0.0155713	0.0876918	0
C	1655	0.126005	0.0560013	0.0160254	0.071805	0.116332	0.0447592	0.0987674	0.0169484	0.0746857			0.0261789	0.0673515	0.0109686	0.0902602	0.109888	0.0395539	0.053596	0.0211997	0.0720677
A	1656	1	1	0.998124	0.980519	1	1	1	0.986424	1			0	0	0.00324968	0.0337415	0	0	0	0.0235137	0
A	1657	0.81954	0.662457	0.675703	0.793749	0.813961	0.471792	0.617738	0.712659	0.852618			0.0870071	0.373703	0.0738646	0.0719325	0.129179	0.325804	0.170748	0.0568647	0.190642
U	1658
C	1659
C	1660
U	1661	0.109519	0.138966	0.141812	0.250532	0.179777	0.110728	0.180572	0.151213	0.232334			0.0374005	0.0161364	0.0264898	0.069343	0.0500489	0.129525	0.0723593	0.0894614	0.021336
U	1662	0.380977	0.406566	0.455904	0.531044	0.424794	0.372965	0.445804	0.436568	0.00737505			0.04126	0.0837286	0.110979	0.0736567	0.0915381	0.101117	0.103407	0.153285	0.012774
U	1663	0.00682263	0.108133	0.0640511	0.150334	0.169958	0.100733	0.0852271	0.153504	0.498113			0.0118171	0.0246445	0.0183638	0.0884612	0.0252311	0.0844319	0.0418404	0.0815168	0.0476522
C	1664	0.0352833	0	0	0.0549608	0	0.00937638	0.00899008	0	0.0486561			0.0317776	0	0	0.0560418	0	0.0162404	0.0155713	0	0.0258154
G	1665	0.0176006	0.00621124	0.0167696	0	0	0.00328421	0.00329205	0	0.0147501			0.0158377	0.0107582	0.0290458	0	0	0.00568842	0.005702	0	0.0255479
C	1666	0.00736663	0.00621124	0	0.0660491	0.034209	0.0281291	0.00599339	0	0.03468			0.0127594	0.0107582	0	0.0635916	0.0592517	0.0487211	0.0103809	0	0.0288257
G	1667	0.111314	0.101534	0.136092	0.250961	0.156637	0.143061	0.119221	0.11426	0.215702			0.101584	0.0980375	0.0439448	0.10473	0.0599062	0.124565	0.0759052	0.0472446	0.091069
A	1668	1	1	1	1	1	1	1	1	1			0	0	0	0	0	0	0	0	0
A	1669	1	0.994103	0.97769	0.990536	1	1	1	1	1			0	0.0102136	0.0386417	0.0163923	0	0	0	0	0
A	1670	0.977487	0.958338	0.943478	0.882033	0.971126	1	1	1	1			0.0389944	0.0658079	0.0978996	0.102501	0.0500106	0	0	0	0
A	1671	1	0.643105	0.868913	0.975583	1	0.651121	0.775527	1	1			0	0.542649	0.123093	0.0422923	0	0.564277	0.35304	0	0
A	1672	0.819703	0.635473	0.737272	0.78846	0.828782	0.780644	0.81345	0.705683	0.821229			0.136841	0.0336943	0.0604981	0.135185	0.0826789	0.0793366	0.0311711	0.027483	0.0968275
C	1673	0.606403	0.547993	0.60282	0.688188	0.598659	0.604073	0.598781	0.57226	0.672437			0.156837	0.0432956	0.121077	0.0725435	0.0274258	0.0728751	0.0798138	0.0925046	0.102142
C	1674	0.0425412	0.0258969	0.0322045	0.144047	0.0884199	0.0656346	0.0693707	0	0.0680548			0.0496954	0.028176	0.0396503	0.0311494	0.0314286	0.113683	0.0441357	0	0.0298815
G	1675	0.0184166	0.00726314	0.00989492	0.0552367	0.197205	0.0574282	0.0399944	0.0536669	0.0354991			0.0318984	0.0125801	0.0100659	0.0326674	0.0359184	0.0525588	0.0275383	0.0691004	0.0334283
C	1676	0.0179813	0.00363157	0.00637418	0.0690004	0.115909	0.0766824	0.0508334	0.0168763	0.014133			0.0311446	0.00629006	0.0110404	0.0511911	0.0687696	0.0683671	0.018279	0.0292306	0.0171325
G	1677	0.00682263	0.00363157	0.0197898	0.0520828	0.0445735	0.0447341	0.0342291	0.0465791	0.0245785			0.0118171	0.00629006	0.0201318	0.0482094	0.0415017	0.0262206	0.0592866	0.041848	0.0281656
G	1678	0.00368332	0.0217894	0.0358921	0.0900702	0.0851808	0.128144	0.0563874	0.0230647	0.0292723			0.00637969	0.0377404	0.0312832	0.0790621	0.0334401	0.0688944	0.0405838	0.0245922	0.0301248
G	1679
U	1680
G	1681	0.0438322	0.00726314	0.0507385	0	0.016701	0.0515116	0.0296285	0.0372179	0			0.0334159	0.0125801	0.0567167	0	0.0289269	0.0461021	0.051318	0.0326062	0
G	1682	0.0293497	0.0174144	0.0219989	0	0.0483244	0.0650571	0.0384695	0.0192751	0			0.0291672	0.0301626	0.021246	0	0.0426586	0.0563752	0.0666312	0.0333854	0
A	1683	0.324008	0.229182	0.309462	0.310549	0.331352	0.377202	0.238632	0.298225	0.248899			0.071338	0.0800523	0.0434721	0.0177885	0.0326621	0.0488545	0.0858011	0.124344	0.0717456
U	1684	0.43186	0.376836	0.344865	0.37861	0.37613	0.403732	0.429763	0.313375	0.304802			0.032245	0.101959	0.165966	0.0850233	0.0811631	0.0716994	0.0621695	0.105024	0.117502
C	1685	0.135029	0.0784767	0.0620662	0.109687	0.0733956	0.046378	0.102704	0.166462	0.0404025			0.0771555	0.0589435	0.0738876	0.0494874	0.127125	0.0720719	0.0463259	0.0129632	0.0600596
C	1686	0.116337	0.0132532	0.0479322	0.0204843	0.00697328	0.176552	0.0172778	0.12742	0.0765164			0.0805841	0.0229552	0.083021	0.0354799	0.0120781	0.158345	0.0159621	0.0967402	0.0861752
G	1687	0	0	0.0626446	0.0133616	0.00697328	0.00324136	0	0	0.00392962			0	0	0.0888565	0.023143	0.0120781	0.0056142	0	0	0.0068063
G	1688	0.0528322	0.254781	0.421101	0.156673	0.136782	0.32568	0.393761	0.1783	0.197233			0.091508	0.0938734	0.331588	0.0989275	0.109261	0.304505	0.196186	0.179791	0.0982987
U	1689	0.673856	0.95161	0.995281	0.653365	0.738251	0.717619	0.656989	0.655964	0.778373			0.0448865	0.0838138	0.00817269	0.175946	0.169239	0.0373855	0.17002	0.115009	0.103047
A	1690	1	1	1	1	1	1	1	1	1			0	0	0	0	0	0	0	0	0
C	1691	1	1	1	1	1	1	1	1	1			0	0	0	0	0	0	0	0	0
G	1692	1	1	1	1	1	1	1	1	1			0	0	0	0	0	0	0	0	0
U	1693	1	1	1	1	1	1	1	1	1			0	0	0	0	0	0	0	0	0
A	1694	0.198643	0.394625	0.17301	0.20304	0.19874	0.194365	0.213213	0.166133	0.141095			0.0473537	0.402789	0.0893552	0.0252229	0.0285442	0.0407532	0.0486833	0.0371218	0.0407785
C	1695	0.0358923	0	0	0	0.0279518	0.0262842	0.044839	0.0178102	0			0.0341795	0	0	0	0.0397014	0.0305006	0.0393209	0.0158353	0
C	1696	0	0.0640252	0	0	0.0218355	0	0.00689029	0	0.0172525			0	0.0568277	0	0	0.0292334	0	0.00596921	0	0.0205368
G	1697	0.0738949	0.285087	0.268933	0.00682811	0.0666733	0.0685677	0.0864535	0.0338794	0.110933			0.031346	0.211869	0.227972	0.0118266	0.0608676	0.0273399	0.0560916	0.0309282	0.0418219
G	1698	0.578718	0.712054	0.811507	0.452187	0.484333	0.535659	0.544233	0.545487	0.574024			0.0178867	0.0817539	0.209896	0.131004	0.0753803	0.0764557	0.0708664	0.0985585	0.0589382
U	1699	1	1	1	1	1	1	1	1	1			0	0	0	0	0	0	0	0	0
G	1700	0.26188	0.524652	0.517604	0.20902	0.301926	0.381473	0.32518	0.419371	0.428166			0.00405365	0.413458	0.315389	0.187077	0.0962434	0.154074	0.120067	0.136379	0.157822
A	1701	0.0420558	0.0205065	0.0670161	0.0133616	0.0345592	0.11162	0.0379487	0.011565	0.023315			0.032459	0.0209083	0.0488296	0.023143	0.0368843	0.113868	0.0334126	0.0200312	0.0403827
U	1702	0.0129589	0.0482258	0.0769161	0.0293421	0.0826403	0.0354317	0.020775	0.00727477	0.0133228			0.0152192	0.0579887	0.0322104	0.0364523	0.00877147	0.027286	0.0209865	0.00633387	0.0230758
U	1703	0.174217	0.162577	0.137992	0.0611584	0.119275	0.162328	0.155693	0.164507	0.135444			0.0636972	0.0688423	0.0554445	0.0739815	0.12942	0.00868299	0.0894599	0.0434853	0.0973291
A	1704	0.76995	0.696251	0.746357	0.618244	0.625635	0.850768	0.739656	0.896506	0.654452			0.133934	0.120429	0.101723	0.2562	0.245328	0.0213842	0.0230404	0.0906783	0.291602
C	1705	1	1	1	1	1	1	1	1	1			0	0	0	0	0	0	0	0	0
G	1706	0.130149	0.236057	0.0774772	0.0033404	0.238621	0.201378	0.13352	0.230545	0.161529			0.11275	0.213204	0.0748739	0.00578574	0.0469898	0.0446946	0.178276	0.124337	0.0927226
G	1707	0.0706614	0.0374638	0.0136949	0.0338459	0.0959144	0.0194481	0.0468276	0.0431073	0.0695038			0.0398813	0.0330885	0.0237203	0.0311979	0.0143148	0.0336852	0.056102	0.0201048	0.010497
A	1708	0.0583852	0.0630077	0.0113984	0.0260017	0.0623335	0.0680758	0.0416145	0.0531545	0.04654			0.0358677	0.0438916	0.0118176	0.0308758	0.0454969	0.0188975	0.0196392	0.0105854	0.0415576
C	1709	0.120701	0.231872	0.173577	0.0512108	0.0945032	0.155922	0.161083	0.174287	0.0864485			0.116871	0.0202767	0.0614048	0.0886998	0.0963838	0.0255969	0.024666	0.102435	0.0807288
C	1710	0.645834	0.588285	0.752847	0.517547	0.548011	0.70185	0.623925	0.633774	0.615848			0.154244	0.140228	0.0556049	0.204267	0.20102	0.0946846	0.00483359	0.11019	0.131651
A	1711	1	1	1	1	1	1	1	1	1			0	0	0	0	0	0	0	0	0
U	1712	1	1	1	1	1	1	1	1	1			0	0	0	0	0	0	0	0	0
A	1713	1	1	1	1	1	1	1	1	1			0	0	0	0	0	0	0	0	0
C	1714	1	1	0.178213	1	1	1	1	1	0.996755			0	0	0.204256	0	0	0	0	0	0.00562117
A	1715	0.738612	0.578417	0.491162	0.616819	0.668572	0.670429	0.8122	0.743567	0.678381			0.169169	0.136703	0.177486	0.0961589	0.216058	0.0979518	0.120391	0.176651	0.306924
A	1716	0.324694	0.165861	0.157184	0.181336	0.237882	0.1509	0.230202	0.296082	0.215096			0.0902887	0.128052	0.138185	0.134247	0.12731	0.119451	0.143184	0.16794	0.145738
G	1717	0.163065	0.0273543	0.0215599	0.0238984	0.0645277	0.0296024	0.0629501	0.0871493	0.0332621			0.0448941	0.0262087	0.0206178	0.0413932	0.103147	0.0360033	0.109033	0.0779824	0.0350977
G	1718	0.0196893	0.0504845	0.0788832	0.0215791	0.00348664	0.00648271	0.0598866	0.0519548	0.00663143			0.0198132	0.0456226	0.0771005	0.0223871	0.00603903	0.0112284	0.0142405	0.0360194	0.011486
G	1719	0.256027	0.255718	0.296966	0.197649	0.245525	0.252755	0.259944	0.322336	0.287395			0.039518	0.026755	0.0940259	0.0758584	0.14286	0.0710118	0.0247329	0.0348861	0.0594557
A	1720	1	1	1	1	1	1	1	1	1			0	0	0	0	0	0	0	0	0
C	1721	0	0.0611286	0	0.0066808	0.0378651	0.0417607	0.0450719	0.0687773	0.0117889			0	0.0544629	0	0.0115715	0.0366742	0.0364202	0.045824	0.100366	0.0204189
C	1722	0	0	0	0.0066808	0	0.00972407	0.0169653	0.027358	0.0275073			0	0	0	0.0115715	0	0.0168426	0.0293848	0.0473855	0.0476441
G	1723	0.0839958	0.0428662	0.138475	0.087145	0.360527	0.0259309	0.0756557	0.120467	0.383189			0.0499055	0.039891	0.209943	0.117263	0.524562	0.0449136	0.095561	0.0969806	0.534199
A	1724	0	0.00328747	0.00353349	0	0.0104599	0	0.0138128	0.0375113	0.110029			0	0.00569406	0.00612019	0	0.0181171	0	0.0154756	0.0485398	0.190576
G	1725	0.0687282	0.0691401	0.283798	0.180897	0.400007	0.0618853	0.17256	0.198813	0.406444			0.0598095	0.0876068	0.431705	0.253778	0.519966	0.0343275	0.219232	0.0883287	0.514035
A	1726	0.00324061	0.0330296	0.00706699	0	0.00685131	0.0066364	0	0.0170988	0.0275073			0.00561289	0.0303335	0.0122404	0	0.00593622	0.0114946	0	0.0296159	0.0476441
G	1727	0.0163258	0.0330038	0.0184654	0.00341406	0.00348664	0	0.014398	0.0277933	0			0.014892	0.0285828	0.0165096	0.00591332	0.00603903	0	0.0166974	0.0385598	0
C	1728	0.00915846	0.0100836	0	0.00297967	0.00672933	0.00318751	0	0	0			0.0158629	0.000318467	0	0.00516094	0.0116555	0.00552093	0	0	0
G	1729	0.00660402	0.0301734	0.0286268	0.0033404	0.0507695	0.0128807	0.0104917	0.00771003	0.0184503			0.0114385	0.0296046	0.010855	0.00578574	0.0466499	0.0145659	0.0181721	0.0133542	0.0177331
C	1730	0.00990603	0	0.0352948	0.0066808	0.0431276	0.00956254	0.0139889	0.021177	0.0341688			0.0171577	0	0.0212039	0.0115715	0.05952	0.0165628	0.0242295	0.0202711	0.0430508
G	1731	0.0669767	0.0305643	0.0646099	0.0238984	0.0767673	0.0805336	0.059237	0.05239	0.0755963			0.0419966	0.0272314	0.0254888	0.0413932	0.0666098	0.0552587	0.025665	0.025865	0.0470441
C	1732	0.112269	0.171215	0.199069	0.144902	0.317898	0.0940757	0.177197	0.111142	0.339724			0.0993267	0.0787465	0.0834014	0.093762	0.233655	0.0137297	0.0850087	0.0536874	0.278264
U	1733	1	1	1	1	1	1	1	1	1			0	0	0	0	0	0	0	0	0
G	1734	0.0765107	0.117093	0.123254	0.114163	0.385671	0.0548338	0.164579	0.0644452	0.452984			0.0327966	0.0942113	0.213483	0.133231	0.526562	0.0586604	0.152532	0.0559792	0.473843
A	1735	0.0290355	0.0372942	0.041414	0.0305055	0.0360918	0.071417	0.0596139	0.077263	0.0504846			0.0106542	0.0325087	0.046964	0.0307289	0.0410522	0.00447558	0.0121105	0.0306704	0.0390756
G	1736	0.0215575	0	0.041731	0.0358832	0.0250782	0.0551872	0.0525872	0.0644433	0.0483817			0.0293251	0	0.0481275	0.0124715	0.0278473	0.0145617	0.0181182	0.0295738	0.027467
U	1737	0.0353939	0.00679618	0.0501047	0.0100212	0.0540716	0.00982391	0.0557397	0.0542371	0.0504396			0.0282932	0.00589116	0.069754	0.0173572	0.041721	0.00995718	0.0208873	0.0310316	0.0348811
U	1738	0.00610564	0.0098624	0.0447958	0.0371863	0.0125391	0.0549028	0.0285876	0.0208478	0.0305153			0.0105753	0.0170822	0.0389601	0.0327002	0.0139236	0.0235079	0.0334698	0.00962272	0.0162178
G	1739	0.0292883	0.0102791	0.112047	0.00937339	0.0740087	0.00980092	0.0139889	0.0192751	0.00666142			0.035002	0.0104528	0.150521	0.00897061	0.111163	0.00972498	0.0242295	0.0333854	0.0115379
G	1740	0.0259248	0.0139315	0	0.0273124	0.0125391	0.0260767	0.00699446	0.146591	0.0597278			0.0449031	0.0241301	0	0.0473065	0.0139236	0.0152161	0.0121148	0.037058	0.0789275
G	1741	0	0.0243802	0.0538577	0.0257883	0.0126611	0	0.0248897	0.0639551	0.0165786			0	0.0422277	0.0676389	0.00487177	0.0138931	0	0.0220472	0.0213617	0.0287149
G	1742	0.0255493	0.00660076	0.0271283	0.0204843	0.019575	0.0224203	0.0176225	0.0410994	0.0198943			0.0298304	0.00571656	0.0381771	0.0354799	0.0202159	0.0240445	0.0217759	0.0471159	0.0344579
U	1743	0.00635483	0.0272768	0.0511221	0.0273124	0.0443467	0.0261305	0.0355177	0.0546193	0.0132629			0.00551612	0.0261981	0.0885462	0.0473065	0.0416242	0.0118551	0.0322445	0.0332593	0.0229719
C	1744	0.0357081	0.0404525	0.0314598	0.0273124	0.0440402	0.0193405	0.00349723	0.0261146	0.0298564			0.0534991	0.026651	0.0544899	0.0473065	0.0459819	0.019449	0.00605738	0.029316	0.0433483
G	1745	0.016203	0.0505103	0.0239661	0.0033404	0.050592	0.00648271	0	0	0.0117889			0.0280645	0.0360574	0.0415105	0.00578574	0.0787432	0.0112284	0	0	0.0204189
U	1746	0.169921	0.254036	0.151632	0.1713	0.168641	0.243469	0.133851	0.179547	0.164275			0.0717472	0.0638743	0.186225	0.0378425	0.0574844	0.0127431	0.109173	0.016623	0.0848283
A	1747	0.623515	0.928417	0.83948	0.724387	0.772813	0.744188	0.640024	0.717975	0.805169			0.01975	0.123985	0.172415	0.0702914	0.164322	0.0788556	0.167269	0.062606	0.173016
U	1748	1	1	1	1	1	1	1	1	1			0	0	0	0	0	0	0	0	0
C	1749	1	1	1	1	1	1	1	1	1			0	0	0	0	0	0	0	0	0
U	1750	0.212538	0.351692	0.237089	0.191469	0.10466	0.233776	0.234501	0.163532	0.291458			0.0900418	0.126714	0.189583	0.0806995	0.0186307	0.0173128	0.178902	0.0548245	0.129656
C	1751	1	1	0.995281	1	0.987437	1	1	1	0.977107			0	0	0.00817269	0	0.0217591	0	0	0	0.0396527
U	1752	0.312423	0.400604	0.260736	0.318737	0.257938	0.460631	0.274375	0.42718	0.383714			0.114823	0.0826726	0.132708	0.197565	0.207585	0.0687791	0.0457486	0.00954071	0.138383
A	1753	0.00990603	0.0197248	0.041414	0.020116	0.00305815	0.0290107	0.00363359	0.0238322	0.0157185			0.0171577	0.0341643	0.046964	0.0264721	0.00529687	0.0291736	0.00629356	0.0258403	0.0272252
C	1754	0	0	0.00353349	0.0066808	0.00697328	0.00324136	0	0	0.00785924			0	0	0.00612019	0.0115715	0.0120781	0.0056142	0	0	0.0136126
G	1755	0.0198121	0.00662659	0.0208717	0.0204843	0.0598188	0.0226895	0	0.0101002	0.0157185			0.0343155	0.0114776	0.0180821	0.0354799	0.0705481	0.0392994	0	0.0174941	0.0272252
A	1756	0.0682262	0.00328747	0.0421824	0.00639372	0.0104599	0.0194481	0.00339306	0.0101002	0.0157185			0.0464951	0.00569406	0.0562181	0.00557533	0.0181171	0.0336852	0.00587696	0.0174941	0.0272252
C	1757	0.0602463	0.0310068	0.0949825	0.0102422	0.0104599	0.051431	0.0278661	0.0269869	0.04642			0.052189	0.0378185	0.0199549	0.01774	0.0181171	0.0445452	0.0257903	0.0382039	0.0804018
C	1758	0.0393749	0.0565507	0.121287	0.0404531	0.146985	0.0771464	0.0363359	0.00336674	0.212121			0.0604416	0.0449841	0.153209	0.0362904	0.151886	0.0668178	0.0629356	0.00583136	0.144343
U	1759	0.0296567	0.0236502	0.0481098	0	0.031623	0.0454172	0.0170695	0	0.0305603			0.0432218	0.00666518	0.0254759	0	0.0286468	0.00486543	0.0211403	0	0.0341205
C	1760	0.0420558	0.0165665	0.0616949	0	0.0489304	0.045425	0.00363359	0.0101002	0.0643313			0.032459	0.028694	0.0167175	0	0.08475	0.0448754	0.00629356	0.0174941	0.038257
U	1761	0.0264161	0	0.0239661	0	0.0348664	0	0.0172058	0	0.051085			0.045754	0	0.0415105	0	0.0603903	0	0.0210779	0	0.0884819
U	1762	0.0258563	0.0207277	0.0176675	0	0.0220201	0.0325134	0.0135723	0	0.0172525			0.0209477	0.0277421	0.0306009	0	0.0229909	0.0312232	0.0235078	0	0.0205368
C	1763	0.00324061	0.0203885	0.00786495	0	0.0514419	0.0129654	0.00363359	0	0			0.00561289	0.0176735	0.0136225	0	0.0273305	0.0224568	0.00629356	0	0
U	1764	0.00648121	0.0449383	0.0117974	0.0267232	0.0226925	0	0.00339306	0.011565	0.0138768			0.0112258	0.0614286	0.0204337	0.0462859	0.0198314	0	0.00587696	0.0200312	0.0150299
C	1765	0.0259248	0.0817237	0	0.0271651	0.00917445	0.0553566	0	0.0154201	0.0863135			0.0449031	0.0720038	0	0.0313396	0.0158906	0.0552276	0	0.0267083	0.0955552
G	1766	0.0291654	0.058114	0.00746597	0.0233828	0.0305815	0.0196787	0.0376362	0.0154201	0.0298414			0.050516	0.0492087	0.00649335	0.0405002	0.0529687	0.0170457	0.0410649	0.0267083	0.0516869
C	1767	0.00972182	0.04426	0.0113984	0.0338459	0.0061163	0.0196018	0.0176225	0.0145495	0.0688449			0.0168387	0.0389201	0.0118176	0.0311979	0.0105937	0.01945	0.0217759	0.0126677	0.0351658
G	1768	0.0720916	0.115535	0.102738	0.0477231	0.0261792	0.0721013	0.0310584	0.142142	0.0972423			0.0657567	0.10015	0.0348433	0.0741497	0.0228171	0.054506	0.0275306	0.0194103	0.0369278
U	1769	0.339453	0.434533	0.577926	0.399427	0.384871	0.370681	0.362544	0.361208	0.524027			0.0334239	0.0944825	0.159057	0.167928	0.192562	0.0397965	0.0668384	0.070912	0.0943983
U	1770	1	1	1	1	1	1	1	1	1			0	0	0	0	0	0	0	0	0
G	1771	0.244614	0.474733	0.54751	0.445248	0.489919	0.238355	0.407687	0.183671	0.545974			0.105931	0.20472	0.395885	0.274159	0.456154	0.107377	0.222833	0.149078	0.39428
U	1772	1	1	1	1	1	1	1	1	1			0	0	0	0	0	0	0	0	0
C	1773	0.0449822	0.147353	0.0963034	0.0812058	0.160019	0.016591	0.0361995	0.0560219	0.220934			0.0445827	0.144592	0.131798	0.0619347	0.251393	0.0287365	0.0538693	0.0691957	0.339884
U	1774	0	0.0329263	0.014134	0.0204843	0.0235527	0.0199092	0	0.011565	0.0265707			0	0.0410357	0.0244808	0.0354799	0.0407944	0.0344838	0	0.0200312	0.0250421
C	1775	0	0.0164373	0.0177371	0	0	0	0	0.00336674	0.00331571			0	0.0284703	0.0113403	0	0	0	0	0.00583136	0.00574298
U	1776	0.0356467	0.0770571	0.0157299	0.00341406	0.0437407	0.0678604	0.0290687	0.0813849	0.0698549			0.0617418	0.0493125	0.027245	0.00591332	0.0757611	0.0323317	0.0503484	0.0710826	0.075457
C	1777	0.176836	0.229863	0.109944	0.0512108	0.091452	0.184195	0.0254351	0.133998	0.199318			0.0624215	0.111667	0.0862127	0.0886998	0.096201	0.12574	0.0440549	0.0833406	0.179482
G	1778	0.148299	0.295857	0.180105	0.137662	0.22156	0.20773	0.144214	0.222709	0.241787			0.0657274	0.0241098	0.0372169	0.0867981	0.087925	0.0562427	0.0263492	0.0727135	0.179113
G	1779	0.448687	0.630692	0.619516	0.472844	0.494619	0.506425	0.466171	0.488533	0.556321			0.0803723	0.0395453	0.0294997	0.0663471	0.070065	0.117715	0.0142437	0.0187472	0.13113
A	1780	1	1	1	1	1	1	1	1	1			0	0	0	0	0	0	0	0	0
A	1781	1	1	1	1	1	1	1	1	1			0	0	0	0	0	0	0	0	0
A	1782	0.993318	1	1	1	1	1	1	1	0.977107			0.011573	0	0	0	0	0	0	0	0.0396527
G	1783	0.225626	0.197635	0.167763	0.152436	0.390219	0.084498	0.298534	0.0846986	0.43636			0.0963198	0.22585	0.290573	0.206467	0.528666	0.0791115	0.227207	0.0773204	0.488155
U	1784	0.212298	0.135771	0.0393247	0.160677	0.194452	0.184995	0.160081	0.138288	0.226027			0.144831	0.105597	0.0681124	0.0463517	0.103266	0.0507561	0.0559163	0.071484	0.028867
A	1785	0.178028	0.140153	0.0922747	0.119924	0.260391	0.188321	0.231902	0.202574	0.364896			0.140134	0.0576324	0.115333	0.0805127	0.135838	0.0895903	0.0259431	0.137168	0.297369
A	1786	0.105553	0.0331071	0.0943516	0.0397316	0.11139	0.0488739	0.0803169	0.0686824	0.0722206			0.0354194	0.0490506	0.0969479	0.0189338	0.0247311	0.044535	0.0134732	0.0440697	0.0223156
C	1787	0.00305282	0	0.0353923	0.0506544	0.0377432	0	0.0145343	0	0.0144907			0.00528764	0	0.0613012	0.0877359	0.0332591	0	0.0251742	0	0.0126837
G	1788	0.748741	0.657788	0.642602	0.450396	0.546673	0.563862	0.652143	0.647459	0.520021			0.132356	0.08344	0.0504815	0.0666309	0.153918	0.103656	0.0541568	0.163799	0.0317875
A	1789	0.3982	0.367764	0.361148	0.345002	0.308053	0.278171	0.340358	0.282544	0.228743			0.0935822	0.160716	0.0263	0.0867464	0.0691906	0.0871825	0.051022	0.0795154	0.0163084
U	1790	0.503259	0.38878	0.305063	0.257459	0.277534	0.320062	0.288837	0.352966	0.305138			0.0561748	0.17286	0.0654218	0.141379	0.154572	0.112213	0.0832759	0.0382913	0.162416
G	1791	0.0444874	0.0564732	0.00393247	0.0639372	0.0475932	0.0385194	0.0987898	0.0781242	0.0399535			0.00906903	0.0723852	0.00681124	0.0557533	0.0507154	0.0345932	0.055383	0.0695663	0.0607909
G	1792	0.331852	0.271178	0.298256	0.360096	0.342125	0.317397	0.343582	0.370108	0.289804			0.0155556	0.0726348	0.0440397	0.0526804	0.103214	0.0698982	0.0250287	0.11392	0.0261935
G	1793	0.568439	0.527261	0.539946	0.497019	0.4718	0.624005	0.493251	0.539383	0.429469			0.0437306	0.0773091	0.0596241	0.288037	0.191652	0.058311	0.0496294	0.168723	0.159203
U	1794	1	1	1	1	1	1	1	1	1			0	0	0	0	0	0	0	0	0
U	1795	1	1	1	1	1	1	1	1	1			0	0	0	0	0	0	0	0	0
G	1796	0.198701	0.173563	0.121367	0.179809	0.18675	0.174978	0.194292	0.0884895	0.0979312			0.0224638	0.0561419	0.11036	0.0975872	0.0352767	0.0318702	0.0881309	0.0925731	0.0204065
C	1797	0.0122113	0	0	0	0	0	0.00349723	0	0			0.0211506	0	0	0	0	0	0.00605738	0	0
C	1798	0.116016	0.0330813	0.0501867	0.020116	0.094811	0.0227355	0.045464	0.0102062	0.0785924			0.0459673	0.041408	0.0305946	0.0264721	0.100584	0.00558813	0.0787459	0.0102597	0.136126
U	1799	0.326057	0.21734	0.207343	0.173317	0.186137	0.211194	0.205929	0.149407	0.155601			0.00930909	0.0607944	0.0471735	0.0437085	0.127666	0.00743178	0.116885	0.0790739	0.0329812
C	1800	0.446877	0.452551	0.431159	0.419289	0.401943	0.522893	0.411857	0.435157	0.427584			0.101932	0.0549514	0.0692281	0.0460198	0.0944805	0.00456896	0.166384	0.0690296	0.0577489
U	1801	0.999424	1	1	1	0.994411	1	1	1	1			0.000997732	0	0	0	0.00968102	0	0	0	0
U	1802	1	1	1	1	1	1	1	1	1			0	0	0	0	0	0	0	0	0
A	1803	1	1	1	1	1	1	1	1	1			0	0	0	0	0	0	0	0	0
G	1804	0.52121	0.563537	0.622211	0.475222	0.529606	0.54887	0.576142	0.722754	0.53109			0.0373226	0.0396742	0.00642604	0.0640813	0.153508	0.0136282	0.056558	0.0379066	0.14549
G	1805	0	0.0132274	0.0345666	0	0	0	0.0508702	0.0269339	0			0	0.0151919	0.0360288	0	0	0	0.0881098	0.0466509	0
G	1806	0	0	0.0176675	0	0	0	0.0181679	0	0			0	0	0.0306009	0	0	0	0.0314678	0	0
G	1807	0.0387609	0.00993989	0.0802424	0.0303582	0.121544	0.0163605	0.0469639	0.027146	0.160484			0.0506269	0.0172164	0.0622643	0.026685	0.0853706	0.0149064	0.064037	0.0235112	0.157091
U	1808	0.434414	0.413492	0.414577	0.435411	0.508136	0.52658	0.488141	0.545871	0.466527			0.0304444	0.0957465	0.0845145	0.12766	0.121379	0.0337129	0.0500104	0.056466	0.0468539
C	1809	0.0127097	0	0.00353349	0.016702	0	0	0	0	0.0117889			0.0110322	0	0.00612019	0.0289287	0	0	0	0	0.0204189
C	1810	0.17153	0.125711	0.0664531	0.110838	0.0881404	0.101158	0.0998572	0.112437	0.0926988			0.0467881	0.0803854	0.106052	0.0849256	0.0764248	0.0384468	0.0865275	0.0359075	0.0492458
A	1811	0.519396	0.446192	0.360116	0.387175	0.397779	0.370443	0.335376	0.371467	0.384547			0.0832797	0.224134	0.123729	0.134175	0.0915187	0.014409	0.177357	0.0865385	0.0907343
U	1812	0.122363	0.159286	0.238392	0.165816	0.186444	0.172606	0.153615	0.119171	0.0995929			0.109683	0.139318	0.144912	0.151506	0.0349449	0.0516149	0.0792257	0.0314698	0.0884739
C	1813	0.354894	0.409262	0.484182	0.372838	0.360223	0.494674	0.398784	0.349822	0.442201			0.122299	0.201515	0.224401	0.222193	0.124009	0.0752998	0.0956829	0.0790931	0.138359
G	1814	0.246732	0.286227	0.34777	0.377573	0.377716	0.321369	0.322205	0.334506	0.341539			0.0860908	0.0884281	0.0876257	0.118088	0.0736257	0.0211045	0.0937243	0.058115	0.147115
G	1815	0.0360151	0.0198798	0.0951897	0.137929	0.172435	0.0033182	0.15708	0.124333	0.0929615			0.0316563	0.0344328	0.101632	0.110563	0.0473395	0.00574729	0.102791	0.0624814	0.0810971
G	1816	0.228856	0.275488	0.294546	0.139461	0.236047	0.279577	0.3292	0.100435	0.160594			0.0816857	0.192218	0.185776	0.184173	0.0975186	0.0279523	0.105812	0.0707535	0.104503
U	1817	0.446498	0.560965	0.505175	0.425756	0.390196	0.434977	0.441361	0.292853	0.340649			0.0941503	0.0520874	0.126448	0.0447053	0.0486668	0.0542885	0.0905763	0.0812386	0.156696
U	1818	1	1	1	1	1	1	1	1	0.949599			0	0	0	0	0	0	0	0	0.0872968
G	1819	0.0806288	0.0979398	0.0639217	0.0136562	0.085761	0.00961638	0.0908806	0.0575508	0.044946			0.0314527	0.0282018	0.0250262	0.0236533	0.031087	0.00956299	0.0492179	0.0209882	0.0504229
C	1820	0.0963913	0.0033133	0.00786495	0.0358171	0.00978749	0.0260845	0.0945861	0.0939265	0.0198943			0.0200513	0.0057388	0.0136225	0.0358476	0.010108	0.0296584	0.0725716	0.0312768	0.0344579
G	1821	0.0928437	0.0873216	0.0438881	0.0831845	0.0440408	0.0882312	0.102431	0.164562	0.149262			0.0464033	0.0204086	0.0320937	0.0296236	0.0542205	0.0736659	0.0366336	0.0323747	0.0354332
A	1822	0.0195664	0.0536911	0.0404243	0.0419898	0.0519924	0.0488509	0.0176225	0.105652	0.109091			0.0194448	0.0605227	0.0189017	0.0108301	0.0215584	0.0606173	0.0217759	0.0814907	0.00923607
U	1823	0.167916	0.271086	0.368218	0.298903	0.455973	0.267535	0.3088	0.328904	0.522734			0.0866031	0.0530707	0.269139	0.151737	0.476752	0.171877	0.168608	0.21505	0.413572
U	1824	0.220258	0.231662	0.19398	0.174694	0.179108	0.276175	0.2414	0.292154	0.223032			0.00780501	0.0418977	0.0305249	0.0672956	0.131017	0.0903889	0.0329307	0.0289177	0.0321192
C	1825	0.0229299	0.0892299	0.161135	0.0938994	0.342508	0.0583444	0.154159	0.0205185	0.376528			0.0205348	0.110718	0.260948	0.121028	0.569571	0.101056	0.154255	0.0355391	0.539965
U	1826	0.00978322	0.0208973	0.0178469	0.0204843	0	0.0550184	0.00349723	0.0170988	0.0366078			0.0097224	0.0361952	0.00524936	0.0354799	0	0.0625349	0.00605738	0.0296159	0.0472369
G	1827	0.118447	0.103693	0.0767366	0.0456248	0.0942631	0.152481	0.108158	0.186216	0.136231			0.00956427	0.0480171	0.0165224	0.0460968	0.056652	0.0228161	0.0635636	0.0791957	0.0301332
C	1828	0.331599	0.370224	0.312597	0.235491	0.246938	0.390129	0.368343	0.377551	0.342316			0.0376131	0.041529	0.0400184	0.130797	0.0770163	0.0659731	0.064792	0.0373912	0.0732151
G	1829	0.448858	0.538266	0.527159	0.544468	0.510826	0.55215	0.483176	0.436027	0.457763			0.0859448	0.0734987	0.0402298	0.0635044	0.0211827	0.0862088	0.0496937	0.0478936	0.0207014
G	1830	0.552424	0.531861	0.656516	0.551426	0.4759	0.616638	0.515734	0.568559	0.500591			0.0248781	0.0849066	0.0398931	0.122486	0.105013	0.0715656	0.0420099	0.0824121	0.0638419
A	1831	0.326375	0.343456	0.444704	0.29827	0.267374	0.259891	0.241152	0.199418	0.200226			0.0541638	0.0455267	0.0911049	0.0218113	0.0481914	0.0702893	0.0490846	0.042534	0.0750534
U	1832	0.0469768	0.0198798	0.0242954	0.0066808	0.0171892	0.062039	0.0669132	0.0202004	0.0283674			0.0414237	0.0344328	0.0215463	0.0115715	0.0159033	0.0288979	0.0180945	0.0349881	0.0255959
C	1833	0.110153	0.0846462	0.0597296	0.0571752	0.0704703	0.0911574	0.112811	0.0612486	0.0997129			0.0815876	0.0562655	0.0749239	0.0206687	0.0472763	0.0595098	0.0502859	0.0700772	0.026389
U	1834	0.302376	0.206277	0.179736	0.173893	0.173235	0.292443	0.312003	0.2686	0.261915			0.0523998	0.0665202	0.0508077	0.140112	0.10994	0.0267704	0.0885452	0.117346	0.0411905
A	1835	0.0231141	0.0474441	0.0216696	0.0238247	0.0448384	0.0615931	0.0537822	0.0304067	0.0918387			0.0400347	0.0266795	0.0102431	0.03297	0.047228	0.0102521	0.0684324	0.0363731	0.019248
U	1836	0	0	0.0136949	0.00341406	0.0104599	0	0	0	0.00999213			0	0	0.0237203	0.00591332	0.0181171	0	0	0	0.0173069
U	1837	0	0	0	0.016702	0.038353	0	0	0	0.0471554			0	0	0	0.0289287	0.0664294	0	0	0	0.0816756
U	1838	0.00330201	0	0	0.0102422	0	0.0263919	0	0.0298636	0			0.00571925	0	0	0.01774	0	0.0304632	0	0.0356901	0
G	1839	0.0589449	0.00993989	0.014533	0.0307265	0.0354788	0.0717552	0.0499081	0.202624	0.0265707			0.0521455	0.0172164	0.0160762	0.0532199	0.0315914	0.0240724	0.055082	0.0250973	0.0250421
C	1840	0	0.0344897	0	0.0393633	0.00697328	0	0	0	0.00331571			0	0.0436678	0	0.0534492	0.0120781	0	0	0	0.00574298
C	1841	0.0490389	0.101592	0	0.085923	0.0104599	0.0585901	0.021561	0.0205185	0.0563821			0.0426777	0.040026	0	0.0585912	0.0181171	0.0197957	0.0289797	0.0355391	0.0891434
A	1842	0.337151	0.411248	0.330444	0.339317	0.347559	0.358	0.318596	0.444544	0.337698			0.062068	0.100602	0.0371665	0.0216302	0.0749485	0.0534969	0.0216098	0.0787216	0.11198
U	1843	0.658848	0.685843	0.591509	0.620652	0.640254	0.679338	0.634578	0.787793	0.596356			0.0388448	0.0656157	0.0671561	0.0665726	0.114694	0.0412143	0.0680285	0.0815726	0.215639
C	1844	0.160814	0.228791	0.211936	0.227439	0.191397	0.227708	0.172425	0.215326	0.206625			0.0580527	0.0659887	0.0310461	0.0384743	0.0656837	0.0270018	0.0416425	0.00919986	0.063614
G	1845	0.0262933	0.0440904	0	0.0507154	0.0125391	0.0260229	0.0527236	0.141377	0.0362267			0.0303043	0.0383383	0	0.0441385	0.0139236	0.0225501	0.0112231	0.0215903	0.0317093
A	1846	0.0259177	0.0165665	0.00393247	0.008939	0.00348664	0	0.0523145	0	0.0196481			0.0304384	0.028694	0.00681124	0.0154828	0.00603903	0	0.0376753	0	0.0340315
U	1847	0.0152641	0	0	0	0	0.0033182	0.0209436	0	0.00392962			0.0264382	0	0	0	0	0.00574729	0.0100504	0	0.0068063
C	1848	0.129664	0.107658	0.0774945	0.0233828	0.116037	0.0943062	0.207092	0.0647744	0.162294			0.0680863	0.0165086	0.0684624	0.0405002	0.0486235	0.0158951	0.0679635	0.0548896	0.0745541
A	1849	0.221009	0.25187	0.255084	0.220176	0.279485	0.266335	0.200298	0.232478	0.23054			0.030337	0.0138966	0.0479403	0.0449176	0.0516234	0.0135679	0.023953	0.0475421	0.0476318
G	1850	0	0	0	0.0066808	0.00348664	0.00324136	0.00339306	0	0.0196481			0	0	0	0.0115715	0.00603903	0.0056142	0.00587696	0	0.0340315
C	1851	0.00324061	0	0	0.00682811	0	0	0.0181679	0	0			0.00561289	0	0	0.0118266	0	0	0.0314678	0	0
U	1852	0	0	0	0	0	0	0	0	0.0196481			0	0	0	0	0	0	0	0	0.0340315
U	1853	0.00648121	0.00328747	0.0254923	0.00341406	0	0	0.0181679	0	0.0157185			0.0112258	0.00569406	0.0222597	0.00591332	0	0	0.0314678	0	0.0272252
A	1854	0.00324061	0.0329521	0.0205424	0.016702	0.108086	0	0.0399694	0	0.165044			0.00561289	0.0346248	0.0355804	0.0289287	0.18721	0	0.0692291	0	0.285865
U	1855	0.0859255	0.0531711	0.0423218	0.0294894	0	0.0522689	0.0853217	0.0305127	0.0583138			0.0339217	0.0279512	0.0345299	0.0179019	0	0.0395087	0.0582792	0.0268451	0.0198735
C	1856	0.383008	0.426071	0.461673	0.413187	0.408487	0.360803	0.454203	0.402044	0.548176			0.0229802	0.02534	0.160799	0.106932	0.226523	0.0325755	0.107996	0.093456	0.25017
U	1857	0.402636	0.460051	0.404238	0.395685	0.281379	0.428248	0.501649	0.384837	0.387382			0.0220767	0.0235455	0.0287267	0.0252825	0.0627554	0.0434445	0.0188307	0.0479563	0.0818133
G	1858	0.00330201	0.0368775	0.0171186	0.0472938	0	0	0.0353416	0.01352	0.0707316			0.00571925	0.0111389	0.0296504	0.0325887	0	0	0.0172689	0.0154112	0.0182288
U	1859	0.0262933	0.0646114	0.00393247	0.00341406	0.0315011	0.0750813	0.0705468	0.0870339	0.0416753			0.0303043	0.0587846	0.00681124	0.00591332	0.0321279	0.0411064	0.0242534	0.0319784	0.0158262
A	1860	0	0.0274722	0.0171186	0.0241981	0.0290559	0.0130423	0.00713082	0.025138	0.00392962			0	0.032056	0.0296504	0.0336093	0.0260884	0.0148292	0.00617885	0.00827823	0.0068063
G	1861	0.00660402	0.0237018	0.0278986	0.0148983	0.020188	0.0230737	0	0.0338794	0.00331571			0.0114385	0.020953	0.0385587	0.0258047	0.0349666	0.0250838	0	0.0309282	0.00574298
G	1862	0.0327745	0.0447687	0.0352548	0.0302846	0.0370676	0.0494118	0.0209834	0.0726435	0.127571			0.0301859	0.0538234	0.0423075	0.030066	0.0426483	0.0529541	0.0363443	0.032872	0.0415985
A	1863	0.0846713	0.0986698	0.149252	0.0728561	0.0810483	0.149217	0.0803245	0.124225	0.143551			0.0897488	0.0612224	0.0314879	0.0385253	0.0288981	0.0330324	0.0673452	0.0191039	0.0153869
G	1864	0.1696	0.212239	0.292884	0.180064	0.274962	0.241573	0.22643	0.22597	0.331205			0.026468	0.0410997	0.150492	0.0881159	0.189786	0.112072	0.11722	0.0790335	0.141966
U	1865	0.946661	1	1	1	1	1	1	1	1			0.0480708	0	0	0	0	0	0	0	0
A	1866	0.987286	1	0.995345	0.966251	0.949031	1	0.947804	1	0.986415			0.0110535	0	0.00806345	0.0300769	0.0442476	0	0.0478709	0	0.02353
A	1867	0.884392	0.959229	1	0.935585	0.916577	0.953543	1	0.882547	1			0.0671268	0.0706178	0	0.0587461	0.121452	0.0804664	0	0.203434	0
U	1868	0.06168	0.0635164	0.156141	0.0858569	0.172195	0.12086	0.122854	0.241231	0.15141			0.0680318	0.0405269	0.0726845	0.0361869	0.0442547	0.0513709	0.043089	0.0726027	0.0193108
C	1869	0.00305282	0.00348288	0.00684746	0.0126401	0	0	0	0	0.00785924			0.00528764	0.00603253	0.0118601	0.011	0	0	0	0	0.0136126
C	1870	0.00330201	0	0.0196624	0.00595934	0	0	0	0	0			0.00571925	0	0.0340562	0.0103219	0	0	0	0	0
U	1871	0.0274754	0.0585307	0.0523314	0.0102422	0	0.0351933	0.0145343	0	0.0271396			0.0475887	0.0698346	0.0364179	0.01774	0	0.0525718	0.0251742	0	0.0372668
A	1872	0.0676629	0.122685	0.149391	0.0170703	0.0370113	0.0803261	0.0874477	0.0445209	0.0466			0.0461848	0.0851338	0.0563796	0.0295666	0.0641055	0.067387	0.00975156	0.0301448	0.0642591
C	1873	0.257017	0.337051	0.37432	0.209281	0.212267	0.26459	0.296482	0.262947	0.239888			0.0694014	0.0604558	0.114853	0.0600853	0.166266	0.135981	0.064033	0.043453	0.0364542
G	1874	1	1	1	1	1	1	1	1	1			0	0	0	0	0	0	0	0	0
A	1875	1	1	1	1	1	1	1	1	1			0	0	0	0	0	0	0	0	0
A	1876	0.792115	0.962712	0.965535	0.901577	0.873317	0.922469	0.935286	0.9441	0.935802			0.0552	0.0645853	0.0596958	0.0610983	0.047945	0.00733469	0.0271734	0.0532914	0.0638158
G	1877	0.0784404	0.150761	0.133673	0.113302	0.124421	0.0841211	0.106169	0.127537	0.129937			0.0640325	0.0505664	0.0801393	0.0868052	0.0571033	0.0302818	0.0485159	0.0798489	0.061218
A	1878	0.0287213	0.0363429	0.0599072	0.0490238	0.0521776	0.00637502	0.0213924	0.00336674	0.0712705			0.0256956	0.0348935	0.0432327	0.0631279	0.0817885	0.0110419	0.0185366	0.00583136	0.0358417
U	1879	0	0.0367854	0.0964409	0.0501796	0.0697328	0.0320367	0.0704104	0.00673347	0.103351			0	0.046798	0.0621387	0.0782115	0.120781	0.0335607	0.0145756	0.0116627	0.0841962
A	1880	0.00610564	0.056654	0.207967	0.113574	0.299485	0.0395879	0.131604	0.01352	0.403158			0.0105753	0.0219191	0.31053	0.196715	0.492731	0.0456949	0.0837055	0.0154112	0.517492
A	1881	0.0348305	0.0198798	0.044646	0.0303582	0.00348664	0.0387807	0.00678613	0.0531015	0.0265857			0.0134568	0.0344328	0.0416979	0.026685	0.00603903	0.0163482	0.0117539	0.0203767	0.0230241
G	1882	0	0	0.0289161	0.0130009	0.0173112	0.0261614	0	0	0.0256656			0	0	0.0262833	0.0154379	0.0218336	0.0245207	0	0	0.0238534
C	1883	0.12038	0.113072	0.0463917	0.0238984	0	0.208199	0.0498115	0.129992	0.197305			0.0452725	0.0794925	0.062892	0.0413932	0	0.0547796	0.0349662	0.113345	0.151258
A	1884	0.214156	0.232211	0.218851	0.242698	0.250673	0.266335	0.207085	0.282001	0.213639			0.0340904	0.0382537	0.0655702	0.0339431	0.0119583	0.0135679	0.0125335	0.0190051	0.00560876
G	1885	0	0	0	0.0033404	0	0.00648271	0	0.00771003	0.0299764			0	0	0	0.00578574	0	0.0112284	0	0.0133542	0.0519206
G	1886	0	0.0435446	0.0308136	0.0167756	0.122032	0	0.0327023	0.00683951	0.136339			0	0.0345129	0.0533706	0.0208258	0.211366	0	0.056642	0.0118464	0.219067
U	1887	0.00324061	0.0198023	0	0.0102422	0	0	0.0145343	0	0			0.00561289	0.0171497	0	0.01774	0	0	0.0251742	0	0
C	1888	0	0.00657493	0.00786495	0.00966046	0.00697328	0	0.00363359	0	0.0117889			0	0.0113881	0.0136225	0.0100407	0.0120781	0	0.00629356	0	0.0204189
U	1889	0.476593	0.533298	0.504018	0.552894	0.525936	0.600862	0.478339	0.543801	0.523981			0.0251623	0.072722	0.120208	0.0111465	0.0512251	0.0409455	0.0769243	0.0110921	0.0327367
A	1890	0.495224	0.513705	0.490007	0.458233	0.459018	0.536296	0.488012	0.552596	0.437824			0.000631578	0.0109359	0.0922822	0.0651478	0.116329	0.027298	0.0550171	0.0481041	0.00909087
C	1891	0.224553	0.248309	0.236369	0.23732	0.185284	0.309434	0.256479	0.313384	0.207867			0.0642772	0.0441133	0.0357867	0.0284441	0.0336776	0.0864333	0.0334576	0.0350002	0.0382718
C	1892	0.450111	0.504521	0.423419	0.496781	0.440853	0.614265	0.493492	0.53864	0.426386			0.0152696	0.0345486	0.0841716	0.116577	0.13283	0.0566968	0.0410725	0.049869	0.0794685
G	1893	0	0.0139315	0.00342373	0	0.0269173	0.0232274	0	0.1094	0.00331571			0	0.0241301	0.00593007	0	0.0466222	0.0402311	0	0.0119743	0.00574298
G	1894	0.013208	0	0.0102712	0.0133616	0.010094	0.00324136	0.0272487	0	0.0132779			0.022877	0	0.0177902	0.023143	0.0174833	0.0056142	0.0384694	0	0.0151896
C	1895	0	0	0	0	0.010094	0	0.0208394	0.0275812	0.00666142			0	0	0	0	0.0174833	0	0.0203754	0.0146813	0.0115379
A	1896	0.00305282	0.0243802	0.0210511	0.0341406	0.0168233	0.0460628	0.0139889	0.063849	0.0398336			0.00528764	0.0422277	0.0268995	0.0591332	0.0291389	0.0567805	0.0242295	0.00482251	0.0455689
A	1897	0.00978322	0.00348288	0.00684746	0.0328298	0.0174332	0.0326593	0.017382	0.0344738	0.0480155			0.0097224	0.00603253	0.0118601	0.0236761	0.0301952	0.0302538	0.0218909	0.0252552	0.0471789
A	1898	0.0358273	0.0534182	0.0474912	0.0917426	0.0447164	0.0651727	0.0527236	0.0666745	0.0601105			0.0252782	0.0314742	0.00997745	0.0255617	0.0421353	0.0161085	0.0112231	0.021234	0.0174522
U	1899	0.723382	0.781932	0.956413	0.859356	0.811987	0.661543	0.676375	0.79062	0.861597			0.149993	0.0804548	0.0754948	0.152516	0.167446	0.16193	0.153465	0.169684	0.145767
U	1900	1	1	1	1	1	1	1	1	1			0	0	0	0	0	0	0	0	0
C	1901	0.588125	0.671432	0.625166	0.653276	0.572487	0.649128	0.577579	0.681652	0.624584			0.00967247	0.0530425	0.0370115	0.0788787	0.0880001	0.0511799	0.0376429	0.00942638	0.0422197
G	1902	0.0156397	0.0239893	0.0245149	0.0337723	0.0374992	0.0653264	0.0246813	0.158105	0.0679548			0.0141272	0.0263814	0.0267236	0.0292529	0.0355284	0.0296379	0.00695336	0.0293712	0.0337052
A	1903	0.0378798	0.0649102	0.0557953	0.0679865	0.0489374	0.130491	0.0343473	0.184166	0.0631935			0.033605	0.0526181	0.0483329	0.085426	0.0505398	0.0657299	0.0312424	0.0263595	0.06502
U	1904	0.150536	0.141783	0.099354	0.115273	0.095848	0.172567	0.121795	0.168746	0.131514			0.0160398	0.0400063	0.050479	0.049328	0.0682313	0.0423283	0.040229	0.0288566	0.102762
A	1905	0.906769	0.915065	0.901796	0.942045	0.865856	1	0.960436	1	0.905839			0.0303526	0.101044	0.133495	0.0447686	0.0941781	0	0.0370472	0	0.141844
U	1906	0.437647	0.533821	0.516518	0.525114	0.650803	0.513646	0.516183	0.480272	0.71554			0.0348507	0.0246963	0.034451	0.106175	0.302528	0.0390654	0.0439274	0.0921824	0.247741
A	1907	0.341137	0.346275	0.319073	0.329291	0.298325	0.351017	0.286271	0.301437	0.2974			0.0306007	0.0249953	0.098953	0.0873818	0.0728227	0.0446922	0.0593092	0.0522859	0.0844505
C	1908	0.477883	0.442242	0.341198	0.398947	0.363915	0.0132728	0.633009	0.0780711	0.462976			0.178157	0.483243	0.570661	0.521213	0.552773	0.0229892	0.317828	0.0678777	0.465767
A	1909	0.271913	0.295584	0.325853	0.327554	0.195925	0.2542	0.18124	0.236833	0.250479			0.0135955	0.0536999	0.0345119	0.0557744	0.047838	0.073391	0.0669842	0.0392392	0.0315913
G	1910	0.392355	0.531614	0.532371	0.50639	0.442007	0.502476	0.440575	0.51709	0.43638			0.0310083	0.0596462	0.247124	0.148139	0.0592688	0.0866899	0.13343	0.0229497	0.0433578
U	1911	1	1	1	1	1	1	1	1	1			0	0	0	0	0	0	0	0	0
A	1912	1	1	1	1	1	1	1	1	1			0	0	0	0	0	0	0	0	0
U	1913	1	1	1	1	1	1	1	1	1			0	0	0	0	0	0	0	0	0
A	1914	0.251917	0.234522	0.234721	0.169702	0.168033	0.132803	0.0977709	0.288087	0.312844			0.0615664	0.0624867	0.0736681	0.036229	0.091268	0.0290214	0.0533462	0.0655314	0.136851
U	1915	0.150164	0.163792	0.163595	0.137814	0.0888786	0.0617546	0.052074	0.119064	0.115094			0.0136595	0.0550293	0.0682782	0.0351479	0.00713895	0.0312673	0.0417747	0.0230111	0.0211554
C	1916	0.0967705	0.12557	0.193458	0.134233	0.0786626	0.0521612	0.0629349	0.184378	0.129584			0.0616365	0.103356	0.0611543	0.0514501	0.0161843	0.0207521	0.0198489	0.0197416	0.0296166
G	1917	0.00915846	0.017219	0.0136949	0	0.0236746	0.0321135	0.0172058	0.013679	0.0205082			0.0158629	0.0218469	0.0237203	0	0.0323724	0.03053	0.0210779	0.0236928	0.025989
C	1918	0.14849	0.199208	0.213173	0.166862	0.151888	0.188413	0.140645	0.197633	0.190818			0.102453	0.0610525	0.0266703	0.056952	0.0792634	0.0223782	0.0517515	0.044267	0.108172
G	1919	0.161554	0.306788	0.318678	0.300861	0.391615	0.269423	0.279516	0.122475	0.405982			0.139147	0.0741603	0.169655	0.123901	0.2948	0.037417	0.126144	0.123116	0.469108
U	1920	0.255338	0.230659	0.386692	0.195645	0.241805	0.276974	0.241008	0.140357	0.159351			0.00924429	0.0553	0.0913438	0.0657801	0.0362432	0.0747429	0.100114	0.0805665	0.126857
G	1921	0.204864	0.117366	0.0347861	0.0156198	0.126621	0.0580595	0.150102	0.0793751	0.0886792			0.0510877	0.0589795	0.0301369	0.0139448	0.0648372	0.04116	0.0649511	0.0376973	0.105751
C	1922	1	0.609349	0	0.398593	0.674036	0	1	0.107551	0.670334			0	0.0730669	0	0.242918	0.332517	0	0	0.0494804	0.570317
A	1923	0.182118	0.237912	0.125038	0.159747	0.135678	0.158695	0.202834	0.287427	0.326158			0.0770638	0.0345383	0.0389131	0.0585985	0.0867869	0.0373917	0.0248314	0.0311277	0.144256
G	1924	0.491672	0.254376	0.0456634	0.156927	0.15758	0.194941	0.333163	0.215326	0.258892			0.0145612	0.0550438	0.0546239	0.104052	0.136533	0.00394088	0.0172025	0.00919986	0.0712768
U	1925	0.419085	0.258548	0.153735	0.192216	0.224494	0.236441	0.353873	0.209953	0.347355			0.0226311	0.017249	0.0458491	0.0694185	0.0881154	0.051076	0.039061	0.0455462	0.119384
A	1926	0.668873	0.631746	0.684455	0.745712	0.82518	0.985214	0.957056	0.817869	0.82002			0.055787	0.0571244	0.0331315	0.0896631	0.0996557	0.0256101	0.00948072	0.0601105	0.0382995
G	1927	0.367809	0.379526	0.362095	0.407764	0.556702	0.567972	0.543432	0.590222	0.486481			0.051929	0.00707417	0.0215638	0.0574795	0.0927104	0.0352848	0.0346709	0.00462596	0.064271
C	1928	0.185063	0.184948	0.204181	0.236024	0.219474	0.278901	0.280752	0.242523	0.240868			0.0821815	0.0552395	0.0441555	0.0332579	0.0253328	0.0338395	0.014991	0.0623448	0.0337965
C	1929	0.0158275	0.0439096	0	0.0469331	0.023121	0.0481817	0	0.0320836	0.0423642			0.0147412	0.0381589	0	0.0352118	0.0212644	0.0493693	0	0.0308608	0.0401833
G	1930	0	0.049312	0.202	0.066808	0.333333	0	0.0872061	0	0.333333			0	0.0854109	0.349874	0.115715	0.57735	0	0.151045	0	0.57735
U	1931	0	0	0	0.00297967	0.0139466	0	0	0	0			0	0	0	0.00516094	0.0241561	0	0	0	0
G	1932	0	0	0	0	0.0139466	0	0	0	0.0392962			0	0	0	0	0.0241561	0	0	0	0.068063
U	1933	0.0122113	0	0.0244052	0.0135089	0.0278931	0.0099546	0	0.00385501	0.0235777			0.0211506	0	0.0219153	0.0117011	0.0483123	0.0172419	0	0.00667708	0.0408378
U	1934
C	1935
U	1936
G	1937
G	1938	0	0	0	0	0	0	0	0	0			0	0	0	0	0	0	0	0	0
C	1939	0.00648121	0	0	0.0816604	0	0	0	0	0.00392962			0.0112258	0	0	0.0516954	0	0	0	0	0.0068063
A	1940	0	0	0.00786495	0	0	0	0	0	0			0	0	0.0136225	0	0	0	0	0	0
C	1941	0.00972182	0.0808129	0.0415935	0.110207	0.0515677	0.0446252	0.0109008	0.0168337	0			0.0168387	0.0185257	0.0621059	0.0790942	0.04771	0.0772931	0.0188807	0.0291568	0
C	1942	0.0417523	0.0301734	0	0.0133616	0	0.061224	0	0.0707946	0.0794959			0.0571922	0.0296046	0	0.023143	0	0.0392118	0	0.0311197	0.0268787
C	1943	0.00972182	0.0714188	0.0371103	0.140939	0.0584746	0.01275	0.00349723	0.011565	0			0.0168387	0.0548102	0.0197645	0.123851	0.0508008	0.0220837	0.00605738	0.0200312	0
U	1944	0.0356467	0.0139315	0.0157299	0.0189602	0.0697328	0.136159	0.00363359	0.111744	0.0732756			0.0617418	0.0241301	0.027245	0.0165001	0.120781	0.0721404	0.00629356	0.130007	0.126917
A	1945	0.10306	0.129013	0.16655	0.116019	0.0740157	0.22727	0.129335	0.128025	0.0810749			0.0363597	0.0719281	0.0252055	0.101404	0.064891	0.0227919	0.020349	0.0896197	0.0859321
C	1946	0.81929	0.881927	0.833816	0.906881	0.818259	0.9069	0.838205	0.897794	0.914388			0.051306	0.107727	0.0742162	0.0985976	0.0382456	0.0569621	0.032244	0.0757161	0.065219
G	1947	0.058136	0.0547086	0.0758986	0.108884	0.0894252	0.107656	0.0658867	0.0829009	0.0831343			0.0300316	0.0524175	0.0307054	0.105413	0.0665193	0.0467776	0.0387276	0.0543183	0.0450296
G	1948	0	0	0	0	0	0	0	0	0			0	0	0	0	0	0	0	0	0
G	1949	0	0	0	0	0	0	0	0	0			0	0	0	0	0	0	0	0	0
G	1950	0.189416	0.29146	0.292388	0.266728	0.276236	0.247687	0.193368	0.24487	0.548745			0.0363015	0.0673547	0.148007	0.0989125	0.161182	0.0927113	0.0464665	0.10418	0.261468
U	1951	0.333347	0.355979	0.383366	0.356454	0.311226	0.357608	0.315171	0.301382	0.321239			0.04175	0.0469768	0.0172865	0.0471487	0.0431768	0.0265912	0.0376178	0.0207788	0.0821791
C	1952	0.809196	0.864518	0.936127	0.897642	0.785658	0.94368	0.859597	0.917336	0.891733			0.0352315	0.065538	0.0431519	0.0746772	0.0624587	0.069905	0.0391835	0.0526093	0.0869787
U	1953	1	1	1	1	1	1	1	1	1			0	0	0	0	0	0	0	0	0
U	1954	0.575351	0.632074	0.634118	0.5626	0.548447	0.594763	0.567327	0.630069	0.516353			0.0165829	0.0418591	0.0234335	0.10704	0.0935765	0.0957071	0.0226875	0.0480444	0.0917607
C	1955	0	0	0.0239661	0.008939	0.0134587	0	0	0	0.00666142			0	0	0.0415105	0.0154828	0.0233111	0	0	0	0.0115379
C	1956	0	0	0	0	0.0122326	0.0033182	0.0135723	0.0102593	0.0166536			0	0	0	0	0.0211875	0.00574729	0.0235078	0.0177696	0.0288448
A	1957	0	0.00993989	0	0.0159805	0	0	0.00339306	0	0			0	0.0172164	0	0.0151213	0	0	0.00587696	0	0
G	1958	0.00324061	0.00348288	0.0220686	0.016702	0.0544407	0.0066364	0.0171736	0.134973	0.0298564			0.00561289	0.00603253	0.0192486	0.0289287	0.0471558	0.0114946	0.0156212	0.0146375	0.0433483
G	1959	0	0.00993989	0	0.00595934	0.0192059	0	0.0104197	0.0239383	0.023255			0	0.0172164	0	0.0103219	0.0184088	0	0.0101877	0.0414623	0.0207284
G	1960	0.016203	0.00662659	0.00393247	0.0189602	0	0	0.0102834	0.00341975	0.0138768			0.0280645	0.0114776	0.00681124	0.0165001	0	0	0.0101808	0.00592319	0.0150299
C	1961	0.00972182	0.0440904	0.0342373	0.016702	0	0.0356549	0.0139889	0	0.0178064			0.0168387	0.0383383	0.0593007	0.0289287	0	0.0617561	0.0242295	0	0.0157356
A	1962	0	0	0.0117974	0	0	0.0197017	0.0109008	0.0202004	0.00392962			0	0	0.0204337	0	0	0.0174218	0.0188807	0.0349881	0.0068063
C	1963	0.00324061	0	0.0441372	0.0208577	0	0.0298638	0.0460416	0.0255203	0.00392962			0.00561289	0	0.0384972	0.0361266	0	0.0517256	0.0324692	0.0234977	0.0068063
G	1964	0.506256	0.426671	0.569867	0.565085	0.553334	0.690907	0.641339	0.519163	0.510166			0.0595295	0.0538514	0.0530934	0.115405	0.0699613	0.179185	0.00912045	0.0773897	0.107877
A	1965	1	1	1	1	1	1	1	1	1			0	0	0	0	0	0	0	0	0
A	1966	1	1	1	1	1	1	1	1	1			0	0	0	0	0	0	0	0	0
G	1967	0.486188	0.59422	0.658813	0.52093	0.334229	0.459073	0.496853	0.635996	0.515569			0.0254771	0.0625116	0.0129733	0.105645	0.0453885	0.0856026	0.0557633	0.0306586	0.0759642
G	1968	0.443193	0.575107	0.530652	0.430118	0.306517	0.370888	0.410945	0.559223	0.400722			0.03906	0.0366465	0.0236837	0.0467147	0.0678628	0.0488626	0.0406115	0.0595678	0.0369898
U	1969	0.350855	0.365635	0.430859	0.391255	0.390991	0.364559	0.427773	0.430441	0.433927			0.0214102	0.051309	0.107541	0.0367043	0.132106	0.0576256	0.0256109	0.0297414	0.21721
U	1970	0.42768	0.487955	0.461741	0.420297	0.45736	0.5343	0.48681	0.689427	0.45271			0.0202789	0.0581296	0.0666654	0.0761597	0.0824125	0.132131	0.0446671	0.0773669	0.0679193
G	1971	0.101746	0.11678	0.0606077	0.0756148	0.146071	0.149271	0.114905	0.191441	0.112452			0.0307259	0.0791399	0.0247216	0.0282933	0.0494787	0.039812	0.0344441	0.0238365	0.0305217
C	1972	0.0152641	0.0371392	0.0153309	0.0270178	0.031867	0.0129654	0.0139889	0.0823066	0			0.0264382	0.0323497	0.0181641	0.0234023	0.0321134	0.0224568	0.0242295	0.0281642	0
G	1973	0.178007	0.227217	0.317302	0.203393	0.287492	0.101135	0.211777	0.231831	0.426323			0.0634485	0.0711024	0.143285	0.0840569	0.387738	0.0469257	0.0829402	0.0313072	0.498391
U	1974	0.449924	0.514616	0.529084	0.44481	0.266698	0.340863	0.417626	0.566337	0.422075			0.0245052	0.070823	0.041256	0.0480059	0.00554778	0.0208294	0.0400663	0.0293145	0.040684
C	1975	0.411546	0.419993	0.522787	0.390447	0.222534	0.256703	0.344056	0.419534	0.472054			0.0304413	0.0841504	0.0360242	0.0527829	0.16057	0.0707369	0.0909458	0.0791365	0.154871
U	1976	0.0280387	0	0.00393247	0.0119187	0	0	0.0109008	0	0.0199843			0.0274927	0	0.00681124	0.0206437	0	0	0.0188807	0	0.0346138
C	1977	0.597219	0.683794	0.757546	0.672757	0.429106	0.58083	0.58844	0.708756	0.629696			0.0288861	0.100899	0.15793	0.022635	0.0964525	0.0463278	0.0427714	0.0988355	0.0167727
U	1978	1	1	1	1	1	1	1	1	1			0	0	0	0	0	0	0	0	0
A	1979	1	1	1	1	1	1	1	1	1			0	0	0	0	0	0	0	0	0
C	1980	0.880793	0.947153	0.910981	0.835537	0.767127	0.831275	0.867279	0.948596	0.841029			0.0937186	0.0485495	0.0703743	0.0578773	0.0645531	0.153426	0.115149	0.0466295	0.0941413
A	1981	1	1	1	1	0.973491	1	1	1	1			0	0	0	0	0.0459152	0	0	0	0
C	1982	0.72452	0.783078	0.82041	0.829857	0.773125	0.836175	0.7715	0.892594	0.779586			0.0897556	0.0877217	0.087859	0.131966	0.136218	0.112268	0.0163539	0.097204	0.0838332
G	1983	0.00990603	0.00348288	0.0437382	0.0419823	0.0662461	0	0.00699446	0	0.0471554			0.0171577	0.00603253	0.0287285	0.0454166	0.114742	0	0.0121148	0	0.0816756
A	1984	0.0130852	0.0208973	0.054269	0.0267232	0.0134587	0	0	0	0			0.0113336	0.0361952	0.0276826	0.0462859	0.0233111	0	0	0	0
G	1985	0.00990603	0	0.0136949	0.0066808	0.00672933	0.0099546	0.024617	0.0101002	0			0.0171577	0	0.0237203	0.0115715	0.0116555	0.0172419	0.0336419	0.0174941	0
G	1986	0	0	0.014134	0	0	0	0	0	0			0	0	0.0244808	0	0	0	0	0	0
C	1987	0.0264161	0.0098624	0.0102712	0.033404	0	0.0129654	0.00726717	0	0			0.045754	0.0170822	0.0177902	0.0578574	0	0.0224568	0.0125871	0	0
G	1988	0.144679	0.231913	0.278435	0.188408	0.365068	0.0941447	0.287056	0.138065	0.429774			0.034218	0.0751815	0.310084	0.115767	0.381669	0.0401148	0.157509	0.0697915	0.495894
A	1989	0.667561	0.805427	0.680824	0.901224	0.688528	0.768727	0.709904	0.816574	0.75598			0.143567	0.0378539	0.0757504	0.0168867	0.0921204	0.111316	0.0828568	0.0744153	0.0258978
G	1990	0.895923	1	1	0.823158	0.806331	0.802793	0.920985	0.763683	0.624908			0.121262	0	0	0.170978	0.168168	0.117366	0.0599548	0.0568643	0.132643
A	1991	0.633981	0.78955	0.921058	0.756414	0.611335	0.574954	0.712303	0.56823	0.587641			0.0614825	0.0379391	0.104123	0.111107	0.137836	0.0415029	0.0444687	0.092703	0.169255
U	1992	0.56402	0.777248	0.826929	0.680159	0.435842	0.473058	0.58001	0.529411	0.376029			0.0927708	0.0681445	0.0521356	0.024043	0.151736	0.0881492	0.0819658	0.0303413	0.115837
C	1993	0.131406	0.181494	0.304966	0.121151	0.194713	0.128954	0.238552	0.0542919	0.0707331			0.0234916	0.0750441	0.129606	0.0948218	0.173547	0.0799907	0.0106643	0.0470225	0.122513
U	1994	0.447687	0.489299	0.532219	0.527004	0.436695	0.476907	0.484483	0.262832	0.235024			0.0417434	0.0542803	0.0501536	0.110996	0.112298	0.0517339	0.0643243	0.047906	0.0792019
C	1995	1	0.659613	0.401572									0	0.108415	0.0368201
A	1996	0.242747	0.266388	0.281716									0.0431277	0.0498228	0.00901143
C	1997	0.0160117	0.0878966	0.0874765									0.0149926	0.0510008	0.0574569
C	1998	0.341011	0.460159	0.303814	0.292656								0.0306246	0.284084	0.102357	0.138387
A	1999	0	0.0348288	0.0191536	0.0560653								0	0.0603253	0.0248171	0.0821132
C	2000	0	0.095762	0.0958501	0.147894								0	0.0994471	0.067728	0.0947145
C	2001	0.215824	0.649008	0.514792	0	0	0	0	0	0			0.284417	0.537828	0.284477	0	0	0	0	0	0
A	2002	0.0408134	0.0880662	0.105104	0	0	0	0	0	0			0.0354633	0.0606135	0.0746893	0	0	0	0	0	0
C	2003	0.0322725	0.0308114	0.0450573	0	0	0	0	0	0			0.0349191	0.02806	0.0416569	0	0	0	0	0	0
C	2004	0.335154	0.229093	0.132863	0.347532	0	0	0	0	0			0.0112913	0.0468387	0.036646	0.168047	0	0	0	0	0
A	2005	0.0867995	0.124199	0.162258	0.147762	0	0	0	0	0			0.0433023	0.0312544	0.0339239	0.0194523	0	0	0	0	0
C	2006	0.201129	0.218944	0.185344	0.233837	0	0	0	0	0			0.0142751	0.0316918	0.0270896	0.108174	0	0	0	0	0
C	2007	0.835425	0.841885	0.708518	0.759046	0.801192	0.866068	0.9603	0.762174	0.715484			0.0624318	0.10344	0.0716839	0.103164	0.0531181	0.187712	0.0423842	0.056758	0.211258
A	2008	0.18275	0.23868	0.210767	0.152771	0.197694	0.215081	0.216887	0.126987	0.114277			0.0235039	0.0603534	0.041392	0.0882237	0.0762169	0.0650479	0.0191864	0.0428915	0.0932235
C	2009	0.0477894	0.0620135	0	0.0791812	0.0741939	0.0524378	0.0457291	0	0.0166536			0.008172	0.0756371	0	0.0695312	0.0665036	0.0548966	0.00762476	0	0.0288448
C	2010	0.677035	0.455877	0.319584	0.380939	0.39735	0.30951	0.514331	0.281395	0.256756			0.030681	0.124222	0.0661377	0.0617845	0.101003	0.116823	0.0414345	0.0585857	0.154701
A	2011	0.89855	0.947101	0.971378	0.743306	0.579151	0.63316	0.547242	0.559488	0.54684			0.0645461	0.0582652	0.0495739	0.0739077	0.0124271	0.0478693	0.0188167	0.0593668	0.053972
C	2012	0.965843	0.954923	0.991748	0.926135	0.786281	0.588453	0.777705	0.482053	0.768697			0.0591617	0.078075	0.0142929	0.127938	0.247708	0.314599	0.192576	0.420037	0.200987
U	2013	0.802534	0.767242	0.808643	0.753609	0.53884	0.633959	0.530237	0.563778	0.518076			0.0711572	0.0860967	0.046317	0.023548	0.131798	0.0615717	0.0511968	0.0424645	0.111279
G	2014	0.503512	0.534916	0.505437	0.496072	0.398457	0.491133	0.426474	0.455514	0.421483			0.0528559	0.049077	0.0672919	0.0569044	0.100518	0.0706799	0.0578341	0.0513429	0.214955
U	2015	0.347365	0.37419	0.425167	0.372081	0.33178	0.367962	0.368921	0.230366	0.321549			0.0323453	0.0650536	0.0618741	0.00633092	0.0276092	0.0728913	0.039535	0.0598365	0.100491
U	2016	0.489688	0.484041	0.490655	0.465279	0.421582	0.44474	0.452663	0.403126	0.367122			0.0979539	0.0191796	0.0505784	0.0455777	0.0561608	0.0392589	0.0234033	0.0686995	0.0123675
G	2017	0.418276	0.454494	0.472508	0.565666	0.658615	0.595056	0.62917	0.535009	0.516401			0.0305458	0.0498154	0.116448	0.0905529	0.0788736	0.0923207	0.0794274	0.0500576	0.136048
U	2018	0.4622	0.446433	0.468107	0.452779	0.416137	0.458328	0.53391	0.464596	0.299152			0.0391454	0.0157233	0.0670022	0.0721038	0.102846	0.0431671	0.050675	0.0792216	0.0360852
C	2019	0.575849	0.612651	0.616324	0.390828	0.228471	0.321976	0.367823	0.256702	0.161327			0.0339579	0.113435	0.0930001	0.0174152	0.0571118	0.0607884	0.0197199	0.0499642	0.0198421
C	2020	0.443504	0.455536	0.506808	0.370844	0.251713	0.351133	0.346085	0.465677	0.360737			0.0402287	0.139523	0.0957074	0.0580089	0.0855159	0.0308097	0.0407942	0.0586483	0.0620179
G	2021	0.21714	0.234286	0.337703	0.168165	0.0748101	0.139654	0.202216	0.300138	0.151058			0.0284228	0.0409956	0.0657476	0.039157	0.0285567	0.0391311	0.052426	0.0743722	0.0500662
G	2022	0.0244226	0.0165665	0.0175577	0	0.00336467	0.00648271	0.0204625	0.111744	0			0.0423011	0.028694	0.0221201	0	0.00582777	0.0112284	0.0268731	0.130007	0
G	2023	0.0342672	0.00662659	0.0407536	0.0135089	0.00917445	0.0520844	0.103555	0.121844	0.118454			0.0341501	0.0114776	0.0265676	0.0117011	0.0158906	0.0246339	0.0701819	0.127555	0.0119252
U	2024	0.394471	0.409777	0.517646	0.428154	0.441759	0.445693	0.446488	0.385378	0.402151			0.0586081	0.00684918	0.0171866	0.0338744	0.0755637	0.0632769	0.0954216	0.0333441	0.0221521
U	2025	0	0.00662659	0.0309233	0.0101685	0.0340094	0	0.0135723	0	0.0314369			0	0.0114776	0.0446959	0.010243	0.0439829	0	0.0235078	0	0.0544504
G	2026	0.198578	0.162528	0.227516	0.169328	0.241739	0.182376	0.226481	0.322835	0.479254			0.0247987	0.103072	0.0647064	0.025804	0.0770787	0.0420723	0.0620891	0.0575183	0.156946
U	2027
U	2028
G	2029	0.0967705	0.0792866	0.0516432	0.0671429	0.0694319	0.132372	0.0497794	0.0295343	0.00999213			0.0616365	0.0749994	0.0271725	0.0811981	0.090361	0.101765	0.0440944	0.0289327	0.0173069
U	2030	1	1	0.978226	1	0.865784	0.972668	0.884735	0.701406	0.554526			0	0	0.0377138	0	0.189891	0.0473408	0.0895716	0.0772769	0.0582733
U	2031
A	2032
[truncated: 11 more rows]
